# Supplementary material for: The critical role of GRP78/BiP MARylation in ER stress of KRAS-mutant colorectal cancer
Source: JCI Insight. 2026 Jan 23;11(2):e182809. doi: 10.1172/jci.insight.182809 (PMC12892896; doi:10.1172/jci.insight.182809)
Supplement: Supporting data values [file jciinsight-11-182809-s189.xlsx]

## Sheet: FIGURE1A
Overall
(B) kras wt
Case ID	Study ID	Number at Risk	Status	Survival Rate	Time (months)
P-0024418	crc_eo_2020	627	deceased	0.998405	0
P-0037571	crc_eo_2020	626	censored	0.998405	0.197239
P-0030496	crc_eo_2020	625	censored	0.998405	0.95332
P-0010049	crc_eo_2020	624	censored	0.998405	1
P-0010125	crc_eo_2020	623	deceased	0.996803	1.21631
P-0028949	crc_eo_2020	622	censored	0.996803	1.38067
P-0035516	crc_eo_2020	621	deceased	0.995197	1.51216
P-0019958	crc_eo_2020	620	deceased	0.993592	1.87377
P-0018050	crc_eo_2020	619	deceased	0.991987	2
P-0039030	crc_eo_2020	618	censored	0.991987	2.16963
P-0039739	crc_eo_2020	617	censored	0.991987	2.39974
P-0038825	crc_eo_2020	616	censored	0.991987	2.76134
P-0013375	crc_eo_2020	615	deceased	0.990374	3.15582
P-0038383	crc_eo_2020	614	censored	0.990374	3.18869
P-0025596	crc_eo_2020	613	censored	0.990374	3.18869
P-0039211	crc_eo_2020	612	censored	0.990374	3.38593
P-0004652	crc_eo_2020	611	deceased	0.988753	3.45168
P-0009170	crc_eo_2020	610	deceased	0.987132	3.81328
P-0005961	crc_eo_2020	609	deceased	0.985511	3.84615
P-0015958	crc_eo_2020	608	censored	0.985511	3.97765
P-0013551	crc_eo_2020	607	deceased	0.983888	4.10914
P-0013648	crc_eo_2020	606	censored	0.983888	4.14201
P-0009863	crc_eo_2020	605	deceased	0.982262	4.33925
P-0008782	crc_eo_2020	604	deceased	0.980635	4.50362
P-0034931	crc_eo_2020	603	censored	0.980635	4.56936
P-0034929	crc_eo_2020	602	censored	0.980635	4.60224
P-0012233	crc_eo_2020	601	deceased	0.979004	4.63511
P-0013786	crc_eo_2020	600	deceased	0.977372	4.79947
P-0034934	crc_eo_2020	599	censored	0.977372	4.83235
P-0012779	crc_eo_2020	598	deceased	0.975738	5.02959
P-0036753	crc_eo_2020	597	censored	0.975738	5.02959
P-0037411	crc_eo_2020	596	censored	0.975738	5.09533
P-0033807	crc_eo_2020	595	censored	0.975738	5.09533
P-0030231	crc_eo_2020	594	censored	0.975738	5.12821
P-0036207	crc_eo_2020	593	censored	0.975738	5.29257
P-0017022	crc_eo_2020	592	censored	0.975738	5.52268
P-0039427	crc_eo_2020	591	censored	0.975738	5.55556
P-0036060	crc_eo_2020	590	censored	0.975738	5.55556
P-0037541	crc_eo_2020	589	censored	0.975738	5.65417
P-0036522	crc_eo_2020	588	censored	0.975738	5.75279
P-0005025	crc_eo_2020	587	censored	0.975738	5.81854
P-0021563	crc_eo_2020	586	deceased	0.974072	5.88429
P-0003753	crc_eo_2020	585	deceased	0.972407	6.1144
P-0034727	crc_eo_2020	584	censored	0.972407	6.18014
P-0034500	crc_eo_2020	583	censored	0.972407	6.18014
P-0007979	crc_eo_2020	582	deceased	0.970737	6.34451
P-0015055	crc_eo_2020	581	deceased	0.969066	6.37738
P-0025444	crc_eo_2020	580	deceased	0.967395	6.64037
P-0037120	crc_eo_2020	579	censored	0.967395	6.80473
P-0035019	crc_eo_2020	578	censored	0.967395	6.80473
P-0037084	crc_eo_2020	577	censored	0.967395	6.90335
P-0037537	crc_eo_2020	576	censored	0.967395	7
P-0035528	crc_eo_2020	575	censored	0.967395	7.19921
P-0006730	crc_eo_2020	574	deceased	0.96571	7.23208
P-0013020	crc_eo_2020	573	deceased	0.964024	7.29783
P-0003124	crc_eo_2020	572	deceased	0.962339	7.69231
P-0027390	crc_eo_2020	571	deceased	0.960654	7.72518
P-0014832	crc_eo_2020	570	deceased	0.958968	7.88955
P-0017051	crc_eo_2020	569	deceased	0.957283	7.95529
P-0006669	crc_eo_2020	568	censored	0.957283	8.25115
P-0033516	crc_eo_2020	567	censored	0.957283	8.51414
P-0008579	crc_eo_2020	566	deceased	0.955591	8.54701
P-0005853	crc_eo_2020	565	deceased	0.9539	8.57988
P-0012389	crc_eo_2020	564	deceased	0.952209	9.1716
P-0032612	crc_eo_2020	563	censored	0.952209	9.1716
P-0034264	crc_eo_2020	562	censored	0.952209	9.20447
P-0034191	crc_eo_2020	561	censored	0.952209	9.20447
P-0032900	crc_eo_2020	560	censored	0.952209	9.36884
P-0024214	crc_eo_2020	559	censored	0.952209	9.46746
P-0029990	crc_eo_2020	558	censored	0.952209	9.50033
P-0020573	crc_eo_2020	557	deceased	0.950499	9.59895
P-0009757	crc_eo_2020	556	deceased	0.94879	9.79619
P-0017419	crc_eo_2020	555	deceased	0.94708	9.86193
P-0032674	crc_eo_2020	554	censored	0.94708	9.86193
P-0001734	crc_eo_2020	553	deceased	0.945368	9.99343
P-0015221	crc_eo_2020	552	deceased	0.943655	9.99343
P-0021771	crc_eo_2020	551	deceased	0.941942	10.092
P-0005011	crc_eo_2020	550	deceased	0.94023	10.1578
P-0008133	crc_eo_2020	549	deceased	0.938517	10.4208
P-0032065	crc_eo_2020	548	censored	0.938517	10.4865
P-0000982	crc_eo_2020	547	deceased	0.936801	10.5851
P-0030297	crc_eo_2020	546	censored	0.936801	10.5851
P-0008159	crc_eo_2020	545	censored	0.936801	10.8153
P-0036480	crc_eo_2020	544	censored	0.936801	11.144
P-0006272	crc_eo_2020	543	deceased	0.935076	11.407
P-0030828	crc_eo_2020	542	censored	0.935076	11.5713
P-0007120	crc_eo_2020	541	deceased	0.933348	11.67
P-0002339	crc_eo_2020	540	deceased	0.931619	11.7028
P-0005996	crc_eo_2020	539	censored	0.931619	11.8343
P-0024799	crc_eo_2020	538	censored	0.931619	11.8672
P-0008868	crc_eo_2020	537	deceased	0.929884	11.9329
P-0015149	crc_eo_2020	536	censored	0.929884	11.9987
P-0029535	crc_eo_2020	535	censored	0.929884	12.0644
P-0004798	crc_eo_2020	534	deceased	0.928143	12.1631
P-0038050	crc_eo_2020	533	censored	0.928143	12.1631
P-0015775	crc_eo_2020	532	deceased	0.926398	12.2945
P-0009121	crc_eo_2020	531	deceased	0.924654	12.5575
P-0034175	crc_eo_2020	530	censored	0.924654	12.5904
P-0007654	crc_eo_2020	529	deceased	0.922906	12.6233
P-0019869	crc_eo_2020	528	deceased	0.921158	12.8205
P-0029304	crc_eo_2020	527	censored	0.921158	12.9191
P-0006860	crc_eo_2020	526	deceased	0.919407	12.952
P-0030150	crc_eo_2020	525	censored	0.919407	12.952
P-0028405	crc_eo_2020	524	censored	0.919407	13
P-0005888	crc_eo_2020	523	deceased	0.917649	13.0506
P-0029215	crc_eo_2020	522	censored	0.917649	13.1821
P-0030138	crc_eo_2020	521	censored	0.917649	13.3136
P-0022977	crc_eo_2020	520	deceased	0.915884	13.3465
P-0002327	crc_eo_2020	519	deceased	0.914119	13.3794
P-0009355	crc_eo_2020	518	deceased	0.912355	13.3794
P-0033127	crc_eo_2020	517	censored	0.912355	13.3794
P-0013062	crc_eo_2020	516	deceased	0.910587	13.4451
P-0022598	crc_eo_2020	515	deceased	0.908818	13.478
P-0002653	crc_eo_2020	514	deceased	0.90705	13.5108
P-0003720	crc_eo_2020	513	deceased	0.905282	13.5108
P-0028296	crc_eo_2020	512	censored	0.905282	13.5437
P-0004679	crc_eo_2020	511	deceased	0.903511	13.6752
P-0029586	crc_eo_2020	510	censored	0.903511	13.8396
P-0017270	crc_eo_2020	509	censored	0.903511	14.1683
P-0006616	crc_eo_2020	508	deceased	0.901732	14.2669
P-0035648	crc_eo_2020	507	censored	0.901732	14.2998
P-0029279	crc_eo_2020	506	censored	0.901732	14.3327
P-0005569	crc_eo_2020	505	censored	0.901732	14.4642
P-0003890	crc_eo_2020	504	deceased	0.899943	14.6285
P-0010147	crc_eo_2020	503	deceased	0.898154	14.6943
P-0027288	crc_eo_2020	502	censored	0.898154	14.76
P-0005124	crc_eo_2020	501	deceased	0.896361	14.9573
P-0005487	crc_eo_2020	500	deceased	0.894568	15.0888
P-0027609	crc_eo_2020	499	censored	0.894568	15.1216
P-0031491	crc_eo_2020	498	censored	0.894568	15.1874
P-0018792	crc_eo_2020	497	deceased	0.892768	15.3189
P-0039003	crc_eo_2020	496	censored	0.892768	15.3189
P-0020343	crc_eo_2020	495	deceased	0.890965	15.3517
P-0005446	crc_eo_2020	494	deceased	0.889161	15.4175
P-0010342	crc_eo_2020	493	deceased	0.887358	15.4175
P-0030147	crc_eo_2020	492	censored	0.887358	15.4504
P-0014021	crc_eo_2020	491	deceased	0.88555	15.4832
P-0028980	crc_eo_2020	490	censored	0.88555	15.5161
P-0009016	crc_eo_2020	489	deceased	0.883739	15.7791
P-0010781	crc_eo_2020	488	deceased	0.881928	15.8448
P-0008652	crc_eo_2020	487	censored	0.881928	15.9106
P-0007342	crc_eo_2020	486	deceased	0.880114	15.9435
P-0031522	crc_eo_2020	485	censored	0.880114	15.9435
P-0000552	crc_eo_2020	484	deceased	0.878295	16.0421
P-0001662	crc_eo_2020	483	deceased	0.876477	16.075
P-0031047	crc_eo_2020	482	censored	0.876477	16.2393
P-0013285	crc_eo_2020	481	deceased	0.874655	16.3051
P-0035106	crc_eo_2020	480	censored	0.874655	16.3051
P-0002395	crc_eo_2020	479	deceased	0.872829	16.3379
P-0019960	crc_eo_2020	478	deceased	0.871003	16.4694
P-0008467	crc_eo_2020	477	deceased	0.869177	16.5352
P-0012728	crc_eo_2020	476	deceased	0.867351	16.7982
P-0026674	crc_eo_2020	475	censored	0.867351	16.7982
P-0025157	crc_eo_2020	474	censored	0.867351	16.8968
P-0026453	crc_eo_2020	473	censored	0.867351	16.9297
P-0024539	crc_eo_2020	472	deceased	0.865513	16.9625
P-0024777	crc_eo_2020	471	censored	0.865513	17.0611
P-0021976	crc_eo_2020	470	deceased	0.863672	17.094
P-0002795	crc_eo_2020	469	deceased	0.86183	17.2913
P-0030238	crc_eo_2020	468	deceased	0.859989	17.3241
P-0013955	crc_eo_2020	467	censored	0.859989	17.3241
P-0025641	crc_eo_2020	466	censored	0.859989	17.4885
P-0011110	crc_eo_2020	465	deceased	0.858139	17.5871
P-0003725	crc_eo_2020	464	deceased	0.85629	17.8172
P-0023943	crc_eo_2020	463	censored	0.85629	17.8501
P-0024494	crc_eo_2020	462	censored	0.85629	17.9487
P-0032438	crc_eo_2020	461	censored	0.85629	17.9816
P-0018580	crc_eo_2020	460	deceased	0.854428	18.1131
P-0034088	crc_eo_2020	459	censored	0.854428	18.1131
P-0031842	crc_eo_2020	458	censored	0.854428	18.1788
P-0005003	crc_eo_2020	457	deceased	0.852559	18.2117
P-0015146	crc_eo_2020	456	deceased	0.850689	18.4089
P-0025837	crc_eo_2020	455	censored	0.850689	18.4418
P-0018880	crc_eo_2020	454	deceased	0.848815	18.5404
P-0012683	crc_eo_2020	453	deceased	0.846941	18.6062
P-0009303	crc_eo_2020	452	deceased	0.845068	18.7048
P-0004626	crc_eo_2020	451	deceased	0.843194	18.7377
P-0002102	crc_eo_2020	450	deceased	0.84132	18.7705
P-0024910	crc_eo_2020	449	censored	0.84132	18.7705
P-0026655	crc_eo_2020	448	censored	0.84132	18.8363
P-0006444	crc_eo_2020	447	censored	0.84132	19
P-0020338	crc_eo_2020	446	censored	0.84132	19.0335
P-0010134	crc_eo_2020	445	censored	0.84132	19.1321
P-0003501	crc_eo_2020	444	deceased	0.839425	19.165
P-0002791	crc_eo_2020	443	deceased	0.83753	19.165
P-0000616	crc_eo_2020	442	deceased	0.835636	19.3951
P-0026548	crc_eo_2020	441	censored	0.835636	19.6252
P-0016956	crc_eo_2020	440	censored	0.835636	19.7567
P-0019529	crc_eo_2020	439	deceased	0.833732	19.8225
P-0011300	crc_eo_2020	438	censored	0.833732	19.954
P-0026013	crc_eo_2020	437	censored	0.833732	19.9869
P-0008283	crc_eo_2020	436	censored	0.833732	20.5128
P-0005742	crc_eo_2020	435	deceased	0.831815	20.6772
P-0002512	crc_eo_2020	434	deceased	0.829899	20.6772
P-0012554	crc_eo_2020	433	deceased	0.827982	20.7758
P-0014899	crc_eo_2020	432	deceased	0.826066	20.9073
P-0011484	crc_eo_2020	431	censored	0.826066	21.0717
P-0023187	crc_eo_2020	430	censored	0.826066	21.1703
P-0021497	crc_eo_2020	429	censored	0.826066	21.2032
P-0014020	crc_eo_2020	428	deceased	0.824135	21.3018
P-0004673	crc_eo_2020	427	deceased	0.822205	21.6963
P-0009971	crc_eo_2020	426	deceased	0.820275	21.6963
P-0012747	crc_eo_2020	425	deceased	0.818345	21.7291
P-0016111	crc_eo_2020	424	deceased	0.816415	21.8277
P-0011084	crc_eo_2020	423	censored	0.816415	21.8606
P-0001287	crc_eo_2020	422	deceased	0.814481	21.9264
P-0012033	crc_eo_2020	421	deceased	0.812546	21.9592
P-0010406	crc_eo_2020	420	deceased	0.810611	22.025
P-0008321	crc_eo_2020	419	deceased	0.808677	22.0579
P-0022790	crc_eo_2020	418	censored	0.808677	22.0579
P-0019257	crc_eo_2020	417	deceased	0.806737	22.1893
P-0021363	crc_eo_2020	416	censored	0.806737	22.2222
P-0036167	crc_eo_2020	415	censored	0.806737	22.3537
P-0029172	crc_eo_2020	414	deceased	0.804789	22.5181
P-0008350	crc_eo_2020	413	deceased	0.80284	22.6496
P-0021074	crc_eo_2020	412	censored	0.80284	22.8139
P-0022699	crc_eo_2020	411	deceased	0.800887	22.9783
P-0027298	crc_eo_2020	410	censored	0.800887	23.0112
P-0022555	crc_eo_2020	409	censored	0.800887	23.2413
P-0006138	crc_eo_2020	408	deceased	0.798924	23.4057
P-0017808	crc_eo_2020	407	deceased	0.796961	23.6358
P-0021430	crc_eo_2020	406	censored	0.796961	23.7673
P-0020088	crc_eo_2020	405	censored	0.796961	23.8001
P-0021007	crc_eo_2020	404	censored	0.796961	23.8659
P-0028257	crc_eo_2020	403	censored	0.796961	23.8988
P-0012383	crc_eo_2020	402	deceased	0.794978	23.9316
P-0007998	crc_eo_2020	401	deceased	0.792996	23.9645
P-0006968	crc_eo_2020	400	censored	0.792996	24.2932
P-0020481	crc_eo_2020	399	censored	0.792996	24.3261
P-0003755	crc_eo_2020	398	deceased	0.791003	24.359
P-0009871	crc_eo_2020	397	deceased	0.789011	24.3918
P-0019547	crc_eo_2020	396	censored	0.789011	24.5562
P-0018959	crc_eo_2020	395	censored	0.789011	24.5562
P-0002343	crc_eo_2020	394	deceased	0.787008	24.5891
P-0021645	crc_eo_2020	393	censored	0.787008	24.5891
P-0001170	crc_eo_2020	392	deceased	0.785001	24.8521
P-0020418	crc_eo_2020	391	censored	0.785001	24.8849
P-0014119	crc_eo_2020	390	deceased	0.782988	24.9507
P-0012277	crc_eo_2020	389	deceased	0.780975	25.0822
P-0018277	crc_eo_2020	388	censored	0.780975	25.1151
P-0029143	crc_eo_2020	387	censored	0.780975	25.2137
P-0011384	crc_eo_2020	386	deceased	0.778952	25.3452
P-0003582	crc_eo_2020	385	censored	0.778952	25.3452
P-0025886	crc_eo_2020	384	censored	0.778952	25.378
P-0001151	crc_eo_2020	383	deceased	0.776918	25.4767
P-0019487	crc_eo_2020	382	censored	0.776918	25.4767
P-0006390	crc_eo_2020	381	deceased	0.774879	25.5095
P-0006647	crc_eo_2020	380	deceased	0.77284	25.5424
P-0004072	crc_eo_2020	379	deceased	0.770801	25.9369
P-0019780	crc_eo_2020	378	deceased	0.768761	26.0026
P-0015443	crc_eo_2020	377	censored	0.768761	26.0026
P-0022889	crc_eo_2020	376	censored	0.768761	26.1999
P-0019129	crc_eo_2020	375	deceased	0.766711	26.2327
P-0006118	crc_eo_2020	374	deceased	0.764661	26.43
P-0021772	crc_eo_2020	373	censored	0.764661	26.8245
P-0006816	crc_eo_2020	372	deceased	0.762606	26.8902
P-0026052	crc_eo_2020	371	deceased	0.76055	27.0217
P-0006075	crc_eo_2020	370	censored	0.76055	27.5148
P-0005247	crc_eo_2020	369	deceased	0.758489	27.6463
P-0006825	crc_eo_2020	368	deceased	0.756428	27.712
P-0013103	crc_eo_2020	367	censored	0.756428	27.7333
P-0007698	crc_eo_2020	366	censored	0.756428	27.7778
P-0006853	crc_eo_2020	365	deceased	0.754356	28.0736
P-0023616	crc_eo_2020	364	censored	0.754356	28.0736
P-0019900	crc_eo_2020	363	censored	0.754356	28.1394
P-0016764	crc_eo_2020	362	censored	0.754356	28.1394
P-0021985	crc_eo_2020	361	censored	0.754356	28.2051
P-0007012	crc_eo_2020	360	deceased	0.75226	28.3037
P-0017800	crc_eo_2020	359	censored	0.75226	28.3366
P-0011131	crc_eo_2020	358	deceased	0.750159	28.3695
P-0017593	crc_eo_2020	357	censored	0.750159	28.3695
P-0009302	crc_eo_2020	356	deceased	0.748052	28.4352
P-0017672	crc_eo_2020	355	censored	0.748052	28.4681
P-0017983	crc_eo_2020	354	censored	0.748052	28.6982
P-0009650	crc_eo_2020	353	deceased	0.745933	28.7311
P-0000695	crc_eo_2020	352	deceased	0.743813	28.8297
P-0010098	crc_eo_2020	351	deceased	0.741694	29.027
P-0008483	crc_eo_2020	350	deceased	0.739575	29.1913
P-0008022	crc_eo_2020	349	deceased	0.737456	29.2242
P-0011512	crc_eo_2020	348	censored	0.737456	29.2242
P-0013758	crc_eo_2020	347	deceased	0.735331	29.2899
P-0011039	crc_eo_2020	346	deceased	0.733206	29.2899
P-0026877	crc_eo_2020	345	censored	0.733206	29.4872
P-0020733	crc_eo_2020	344	censored	0.733206	29.6515
P-0017367	crc_eo_2020	343	censored	0.733206	29.783
P-0000703	crc_eo_2020	342	deceased	0.731062	29.8159
P-0018329	crc_eo_2020	341	censored	0.731062	30.1118
P-0003886	crc_eo_2020	340	deceased	0.728912	30.5391
P-0018760	crc_eo_2020	339	deceased	0.726761	30.572
P-0015783	crc_eo_2020	338	censored	0.726761	30.6049
P-0013258	crc_eo_2020	337	deceased	0.724605	30.6377
P-0007550	crc_eo_2020	336	censored	0.724605	30.7692
P-0027137	crc_eo_2020	335	censored	0.724605	31.098
P-0009617	crc_eo_2020	334	censored	0.724605	31.1966
P-0006512	crc_eo_2020	333	deceased	0.722429	31.3609
P-0005137	crc_eo_2020	332	deceased	0.720253	31.3609
P-0024823	crc_eo_2020	331	censored	0.720253	31.3609
P-0025468	crc_eo_2020	330	censored	0.720253	31.3609
P-0019711	crc_eo_2020	329	censored	0.720253	31.4267
P-0017067	crc_eo_2020	328	deceased	0.718057	31.4924
P-0000997	crc_eo_2020	327	deceased	0.715861	31.4924
P-0001104	crc_eo_2020	326	deceased	0.713665	31.5582
P-0021072	crc_eo_2020	325	censored	0.713665	31.7554
P-0004967	crc_eo_2020	324	deceased	0.711462	31.7883
P-0018669	crc_eo_2020	323	censored	0.711462	31.854
P-0009972	crc_eo_2020	322	censored	0.711462	31.9527
P-0014415	crc_eo_2020	321	deceased	0.709246	32.0184
P-0016662	crc_eo_2020	320	censored	0.709246	32.0842
P-0014988	crc_eo_2020	319	censored	0.709246	32.0842
P-0018300	crc_eo_2020	318	censored	0.709246	32.117
P-0017899	crc_eo_2020	317	censored	0.709246	32.5444
P-0007686	crc_eo_2020	316	deceased	0.707002	32.6101
P-0013982	crc_eo_2020	315	censored	0.707002	33.0046
P-0012384	crc_eo_2020	314	deceased	0.70475	33.1032
P-0016560	crc_eo_2020	313	censored	0.70475	33.2347
P-0004698	crc_eo_2020	312	deceased	0.702491	33.2676
P-0013929	crc_eo_2020	311	censored	0.702491	33.3005
P-0004795	crc_eo_2020	310	censored	0.702491	33.7936
P-0006329	crc_eo_2020	309	censored	0.702491	33.9579
P-0038195	crc_eo_2020	308	censored	0.702491	33.9908
P-0011074	crc_eo_2020	307	censored	0.702491	34.0237
P-0005439	crc_eo_2020	306	deceased	0.700195	34.2867
P-0001761	crc_eo_2020	305	deceased	0.6979	34.3195
P-0006657	crc_eo_2020	304	deceased	0.695604	34.5825
P-0028706	crc_eo_2020	303	deceased	0.693308	35.0099
P-0013397	crc_eo_2020	302	censored	0.693308	35.1742
P-0013947	crc_eo_2020	301	censored	0.693308	35.3715
P-0010343	crc_eo_2020	300	deceased	0.690997	35.4372
P-0002951	crc_eo_2020	299	deceased	0.688686	35.4372
P-0005833	crc_eo_2020	298	deceased	0.686375	35.4701
P-0007541	crc_eo_2020	297	censored	0.686375	35.4701
P-0014026	crc_eo_2020	296	censored	0.686375	35.7331
P-0012878	crc_eo_2020	295	censored	0.686375	35.7659
P-0011282	crc_eo_2020	294	deceased	0.684041	35.7988
P-0022734	crc_eo_2020	293	censored	0.684041	35.8317
P-0012399	crc_eo_2020	292	censored	0.684041	35.9632
P-0015835	crc_eo_2020	291	censored	0.684041	36.0289
P-0008875	crc_eo_2020	290	deceased	0.681682	36.1275
P-0013820	crc_eo_2020	289	censored	0.681682	36.259
P-0006685	crc_eo_2020	288	deceased	0.679315	36.3905
P-0013923	crc_eo_2020	287	censored	0.679315	36.4892
P-0015665	crc_eo_2020	286	censored	0.679315	36.522
P-0001079	crc_eo_2020	285	deceased	0.676931	36.5549
P-0031583	crc_eo_2020	284	censored	0.676931	36.5878
P-0027881	crc_eo_2020	283	censored	0.676931	36.6206
P-0011259	crc_eo_2020	282	deceased	0.674531	36.6864
P-0012847	crc_eo_2020	281	censored	0.674531	36.7193
P-0009341	crc_eo_2020	280	censored	0.674531	36.7521
P-0001577	crc_eo_2020	279	deceased	0.672113	36.785
P-0005163	crc_eo_2020	278	censored	0.672113	37.311
P-0013760	crc_eo_2020	277	censored	0.672113	37.7055
P-0012447	crc_eo_2020	276	censored	0.672113	37.8041
P-0004323	crc_eo_2020	275	deceased	0.669669	37.9356
P-0004403	crc_eo_2020	274	deceased	0.667225	38.0342
P-0036012	crc_eo_2020	273	censored	0.667225	38.0671
P-0037795	crc_eo_2020	272	censored	0.667225	38.0999
P-0012974	crc_eo_2020	271	censored	0.667225	38.4944
P-0006750	crc_eo_2020	270	censored	0.667225	38.6259
P-0013594	crc_eo_2020	269	deceased	0.664745	38.7574
P-0012722	crc_eo_2020	268	censored	0.664745	38.7903
P-0024915	crc_eo_2020	267	censored	0.664745	38.8889
P-0011455	crc_eo_2020	266	deceased	0.662246	39.119
P-0010968	crc_eo_2020	265	censored	0.662246	39.2834
P-0010506	crc_eo_2020	264	censored	0.662246	39.7436
P-0008724	crc_eo_2020	263	deceased	0.659728	39.7765
P-0012135	crc_eo_2020	262	deceased	0.65721	40.0066
P-0005739	crc_eo_2020	261	deceased	0.654692	40.1381
P-0008031	crc_eo_2020	260	deceased	0.652174	40.2367
P-0020838	crc_eo_2020	259	censored	0.652174	40.5325
P-0010512	crc_eo_2020	258	censored	0.652174	40.7627
P-0012623	crc_eo_2020	257	censored	0.652174	40.7627
P-0007558	crc_eo_2020	256	censored	0.652174	40.8284
P-0010673	crc_eo_2020	255	censored	0.652174	41.0256
P-0011120	crc_eo_2020	254	censored	0.652174	41.1571
P-0020588	crc_eo_2020	253	censored	0.652174	41.2229
P-0004350	crc_eo_2020	252	deceased	0.649586	41.3215
P-0009949	crc_eo_2020	251	censored	0.649586	41.3215
P-0010407	crc_eo_2020	250	deceased	0.646987	41.3872
P-0010422	crc_eo_2020	249	censored	0.646987	41.5516
P-0011545	crc_eo_2020	248	censored	0.646987	41.5516
P-0009145	crc_eo_2020	247	censored	0.646987	41.5845
P-0026933	crc_eo_2020	246	censored	0.646987	41.6174
P-0003518	crc_eo_2020	245	deceased	0.644346	41.716
P-0013156	crc_eo_2020	244	censored	0.644346	41.9132
P-0008583	crc_eo_2020	243	deceased	0.641695	41.9461
P-0006093	crc_eo_2020	242	deceased	0.639043	41.9461
P-0010749	crc_eo_2020	241	censored	0.639043	42.2667
P-0030909	crc_eo_2020	240	censored	0.639043	42.2748
P-0012074	crc_eo_2020	239	censored	0.639043	42.3077
P-0008534	crc_eo_2020	238	censored	0.639043	42.6693
P-0024390	crc_eo_2020	237	censored	0.639043	42.8008
P-0006434	crc_eo_2020	236	censored	0.639043	42.998
P-0009445	crc_eo_2020	235	censored	0.639043	43.1624
P-0005715	crc_eo_2020	234	censored	0.639043	43.261
P-0006983	crc_eo_2020	233	deceased	0.6363	43.2939
P-0001867	crc_eo_2020	232	deceased	0.633558	43.4911
P-0014066	crc_eo_2020	231	censored	0.633558	43.5897
P-0009149	crc_eo_2020	230	censored	0.633558	43.6226
P-0006275	crc_eo_2020	229	censored	0.633558	43.7541
P-0006770	crc_eo_2020	228	censored	0.633558	44.0828
P-0008259	crc_eo_2020	227	censored	0.633558	44.313
P-0002057	crc_eo_2020	226	deceased	0.630754	44.4444
P-0008141	crc_eo_2020	225	censored	0.630754	44.7074
P-0008551	crc_eo_2020	224	censored	0.630754	44.9704
P-0008565	crc_eo_2020	223	deceased	0.627926	45.0033
P-0006468	crc_eo_2020	222	deceased	0.625097	45.4635
P-0005858	crc_eo_2020	221	censored	0.625097	45.5621
P-0004140	crc_eo_2020	220	deceased	0.622256	45.7265
P-0001347	crc_eo_2020	219	deceased	0.619415	45.8251
P-0001150	crc_eo_2020	218	deceased	0.616573	45.8909
P-0005430	crc_eo_2020	217	deceased	0.613732	46.0552
P-0008173	crc_eo_2020	216	censored	0.613732	46.0552
P-0006000	crc_eo_2020	215	censored	0.613732	46.4168
P-0008651	crc_eo_2020	214	censored	0.613732	46.5812
P-0003285	crc_eo_2020	213	deceased	0.610851	46.6469
P-0006835	crc_eo_2020	212	deceased	0.607969	46.9099
P-0006864	crc_eo_2020	211	censored	0.607969	46.9099
P-0002792	crc_eo_2020	210	deceased	0.605074	47.1729
P-0001531	crc_eo_2020	209	deceased	0.602179	47.7318
P-0009362	crc_eo_2020	208	censored	0.602179	47.9619
P-0012340	crc_eo_2020	207	censored	0.602179	48.0276
P-0014133	crc_eo_2020	206	censored	0.602179	48.0605
P-0007414	crc_eo_2020	205	deceased	0.599242	48.1262
P-0006735	crc_eo_2020	204	deceased	0.596304	48.3892
P-0006687	crc_eo_2020	203	censored	0.596304	48.6851
P-0006729	crc_eo_2020	202	deceased	0.593352	48.7179
P-0010044	crc_eo_2020	201	censored	0.593352	48.7508
P-0009142	crc_eo_2020	200	censored	0.593352	48.9152
P-0013788	crc_eo_2020	199	censored	0.593352	48.9152
P-0007305	crc_eo_2020	198	censored	0.593352	49.1782
P-0012695	crc_eo_2020	197	deceased	0.59034	49.3425
P-0006564	crc_eo_2020	196	censored	0.59034	49.4083
P-0003717	crc_eo_2020	195	censored	0.59034	49.5398
P-0013121	crc_eo_2020	194	deceased	0.587297	49.7699
P-0008357	crc_eo_2020	193	deceased	0.584254	49.8685
P-0004692	crc_eo_2020	192	censored	0.584254	50
P-0022490	crc_eo_2020	191	deceased	0.581195	50.1972
P-0003793	crc_eo_2020	190	censored	0.581195	50.263
P-0004629	crc_eo_2020	189	deceased	0.57812	50.3287
P-0011258	crc_eo_2020	188	censored	0.57812	50.789
P-0001640	crc_eo_2020	187	censored	0.57812	50.8547
P-0004454	crc_eo_2020	186	censored	0.57812	50.8876
P-0026425	crc_eo_2020	185	deceased	0.574995	50.9533
P-0011288	crc_eo_2020	184	deceased	0.57187	50.9533
P-0008075	crc_eo_2020	183	deceased	0.568745	50.9533
P-0007486	crc_eo_2020	182	deceased	0.56562	51.1834
P-0021010	crc_eo_2020	181	censored	0.56562	51.1834
P-0004690	crc_eo_2020	180	censored	0.56562	51.4464
P-0007070	crc_eo_2020	179	censored	0.56562	51.5122
P-0007081	crc_eo_2020	178	deceased	0.562443	51.8738
P-0009561	crc_eo_2020	177	censored	0.562443	51.8738
P-0006646	crc_eo_2020	176	deceased	0.559247	52.0381
P-0009690	crc_eo_2020	175	censored	0.559247	52.0381
P-0001690	crc_eo_2020	174	censored	0.559247	52.2682
P-0007581	crc_eo_2020	173	deceased	0.556014	52.5312
P-0006701	crc_eo_2020	172	censored	0.556014	52.6298
P-0006766	crc_eo_2020	171	censored	0.556014	52.86
P-0003999	crc_eo_2020	170	censored	0.556014	52.9915
P-0022873	crc_eo_2020	169	censored	0.556014	53.0901
P-0008308	crc_eo_2020	168	deceased	0.552705	53.7804
P-0002804	crc_eo_2020	167	censored	0.552705	54.0105
P-0001767	crc_eo_2020	166	censored	0.552705	54.3064
P-0008600	crc_eo_2020	165	deceased	0.549355	54.5036
P-0002724	crc_eo_2020	164	censored	0.549355	55.5556
P-0006737	crc_eo_2020	163	deceased	0.545985	55.6542
P-0007140	crc_eo_2020	162	deceased	0.542614	55.8843
P-0013441	crc_eo_2020	161	censored	0.542614	55.9829
P-0007381	crc_eo_2020	160	censored	0.542614	56.3445
P-0007090	crc_eo_2020	159	deceased	0.539202	56.4103
P-0004781	crc_eo_2020	158	deceased	0.535789	56.5089
P-0002032	crc_eo_2020	157	deceased	0.532376	56.9362
P-0006744	crc_eo_2020	156	censored	0.532376	56.9362
P-0002878	crc_eo_2020	155	censored	0.532376	57.002
P-0008594	crc_eo_2020	154	censored	0.532376	57.1663
P-0002442	crc_eo_2020	153	censored	0.532376	57.4293
P-0006889	crc_eo_2020	152	censored	0.532376	57.5937
P-0007168	crc_eo_2020	151	censored	0.532376	57.6923
P-0001961	crc_eo_2020	150	deceased	0.528827	57.7909
P-0010367	crc_eo_2020	149	censored	0.528827	58.021
P-0002154	crc_eo_2020	148	censored	0.528827	58.0539
P-0010734	crc_eo_2020	147	censored	0.528827	58.1197
P-0011195	crc_eo_2020	146	deceased	0.525205	58.1854
P-0012281	crc_eo_2020	145	deceased	0.521583	58.3169
P-0009850	crc_eo_2020	144	censored	0.521583	58.6456
P-0010509	crc_eo_2020	143	deceased	0.517936	59.073
P-0007860	crc_eo_2020	142	deceased	0.514288	59.2045
P-0009826	crc_eo_2020	141	censored	0.514288	59.6647
P-0020693	crc_eo_2020	140	censored	0.514288	59.7962
P-0002778	crc_eo_2020	139	censored	0.514288	60.4865
P-0001472	crc_eo_2020	138	censored	0.514288	60.8481
P-0001923	crc_eo_2020	137	censored	0.514288	60.881
P-0007162	crc_eo_2020	136	censored	0.514288	60.9139
P-0007373	crc_eo_2020	135	censored	0.514288	61.407
P-0004904	crc_eo_2020	134	censored	0.514288	62.2288
P-0007092	crc_eo_2020	133	censored	0.514288	62.3274
P-0007334	crc_eo_2020	132	censored	0.514288	62.3274
P-0013856	crc_eo_2020	131	deceased	0.510362	62.426
P-0017714	crc_eo_2020	130	deceased	0.506436	62.8534
P-0006743	crc_eo_2020	129	deceased	0.502511	62.952
P-0001391	crc_eo_2020	128	censored	0.502511	63.1821
P-0005091	crc_eo_2020	127	deceased	0.498554	63.215
P-0006711	crc_eo_2020	126	censored	0.498554	63.215
P-0006740	crc_eo_2020	125	deceased	0.494565	63.2479
P-0007866	crc_eo_2020	124	censored	0.494565	63.3794
P-0007490	crc_eo_2020	123	censored	0.494565	63.4122
P-0005762	crc_eo_2020	122	deceased	0.490512	63.741
P-0000520	crc_eo_2020	121	censored	0.490512	63.7738
P-0005502	crc_eo_2020	120	deceased	0.486424	63.8725
P-0002488	crc_eo_2020	119	deceased	0.482336	65.3189
P-0010141	crc_eo_2020	118	deceased	0.478249	65.8448
P-0005730	crc_eo_2020	117	censored	0.478249	66.0092
P-0008042	crc_eo_2020	116	censored	0.478249	66.1407
P-0007294	crc_eo_2020	115	censored	0.478249	66.2393
P-0006721	crc_eo_2020	114	censored	0.478249	66.6009
P-0026449	crc_eo_2020	113	censored	0.478249	67.094
P-0006707	crc_eo_2020	112	censored	0.478249	67.2913
P-0006592	crc_eo_2020	111	censored	0.478249	67.4885
P-0000854	crc_eo_2020	110	censored	0.478249	67.5542
P-0036633	crc_eo_2020	109	censored	0.478249	67.8172
P-0009842	crc_eo_2020	108	censored	0.478249	67.8172
P-0008541	crc_eo_2020	107	censored	0.478249	67.883
P-0004666	crc_eo_2020	106	deceased	0.473737	68.146
P-0002835	crc_eo_2020	105	deceased	0.469225	68.1788
P-0007085	crc_eo_2020	104	censored	0.469225	70.0197
P-0001525	crc_eo_2020	103	censored	0.469225	70.2498
P-0007180	crc_eo_2020	102	censored	0.469225	70.6114
P-0007929	crc_eo_2020	101	censored	0.469225	71.2689
P-0007357	crc_eo_2020	100	deceased	0.464533	71.5976
P-0000736	crc_eo_2020	99	censored	0.464533	71.6634
P-0002702	crc_eo_2020	98	deceased	0.459793	71.9592
P-0010238	crc_eo_2020	97	deceased	0.455053	72.7811
P-0007410	crc_eo_2020	96	censored	0.455053	72.8139
P-0024597	crc_eo_2020	95	censored	0.455053	75.0493
P-0021312	crc_eo_2020	94	censored	0.455053	75.2794
P-0002721	crc_eo_2020	93	deceased	0.45016	75.9698
P-0003710	crc_eo_2020	92	censored	0.45016	76.2656
P-0007483	crc_eo_2020	91	deceased	0.445213	76.8573
P-0034143	crc_eo_2020	90	censored	0.445213	78.0079
P-0007591	crc_eo_2020	89	deceased	0.44021	78.764
P-0007279	crc_eo_2020	88	censored	0.44021	78.8955
P-0007315	crc_eo_2020	87	censored	0.44021	79.4872
P-0002670	crc_eo_2020	86	censored	0.44021	80.5391
P-0009707	crc_eo_2020	85	censored	0.44021	81.2952
P-0007996	crc_eo_2020	84	censored	0.44021	82.4458
P-0006608	crc_eo_2020	83	censored	0.44021	83.2347
P-0011283	crc_eo_2020	82	censored	0.44021	83.3991
P-0009294	crc_eo_2020	81	deceased	0.434776	84.0565
P-0000869	crc_eo_2020	80	censored	0.434776	84.0894
P-0007185	crc_eo_2020	79	deceased	0.429272	84.6483
P-0007126	crc_eo_2020	78	censored	0.429272	84.6811
P-0007588	crc_eo_2020	77	censored	0.429272	84.714
P-0007586	crc_eo_2020	76	deceased	0.423624	85.503
P-0005941	crc_eo_2020	75	deceased	0.417976	85.6345
P-0008083	crc_eo_2020	74	censored	0.417976	86.6864
P-0006658	crc_eo_2020	73	deceased	0.41225	86.9165
P-0012426	crc_eo_2020	72	censored	0.41225	86.9494
P-0001807	crc_eo_2020	71	deceased	0.406444	87.2452
P-0005132	crc_eo_2020	70	censored	0.406444	89.1847
P-0030008	crc_eo_2020	69	censored	0.406444	89.5792
P-0010751	crc_eo_2020	68	censored	0.406444	89.7436
P-0007631	crc_eo_2020	67	censored	0.406444	91.3872
P-0006906	crc_eo_2020	66	censored	0.406444	92.7022
P-0004834	crc_eo_2020	65	deceased	0.400191	93.4583
P-0007892	crc_eo_2020	64	censored	0.400191	93.7541
P-0010513	crc_eo_2020	63	censored	0.400191	94.6088
P-0006978	crc_eo_2020	62	censored	0.400191	95.8909
P-0007177	crc_eo_2020	61	censored	0.400191	97.3044
P-0007380	crc_eo_2020	60	censored	0.400191	97.5345
P-0003046	crc_eo_2020	59	deceased	0.393408	97.5667
P-0007883	crc_eo_2020	58	censored	0.393408	97.7975
P-0010018	crc_eo_2020	57	censored	0.393408	98.3892
P-0005938	crc_eo_2020	56	deceased	0.386383	98.4221
P-0007912	crc_eo_2020	55	censored	0.386383	100.296
P-0007175	crc_eo_2020	54	censored	0.386383	101.512
P-0009993	crc_eo_2020	53	censored	0.386383	102.334
P-0006761	crc_eo_2020	52	censored	0.386383	104.405
P-0006822	crc_eo_2020	51	deceased	0.378806	105.786
P-0008094	crc_eo_2020	50	deceased	0.37123	105.917
P-0008068	crc_eo_2020	49	censored	0.37123	106.903
P-0008079	crc_eo_2020	48	censored	0.37123	109.402
P-0007080	crc_eo_2020	47	censored	0.37123	109.467
P-0007365	crc_eo_2020	46	deceased	0.36316	110.651
P-0036643	crc_eo_2020	45	censored	0.36316	113.248
P-0007036	crc_eo_2020	44	censored	0.36316	113.872
P-0008288	crc_eo_2020	43	censored	0.36316	115.483
P-0001909	crc_eo_2020	42	deceased	0.354513	116.963
P-0010180	crc_eo_2020	41	censored	0.354513	117.258
P-0005522	crc_eo_2020	40	deceased	0.345651	117.883
P-0008671	crc_eo_2020	39	censored	0.345651	119.034
P-0012406	crc_eo_2020	38	censored	0.345651	119.888
P-0006819	crc_eo_2020	37	censored	0.345651	120.513
P-0006261	crc_eo_2020	36	censored	0.345651	121.598
P-0009377	crc_eo_2020	35	censored	0.345651	122.748
P-0011255	crc_eo_2020	34	censored	0.345651	123.274
P-0009741	crc_eo_2020	33	censored	0.345651	127.548
P-0037392	crc_eo_2020	32	censored	0.345651	127.975
P-0006759	crc_eo_2020	31	censored	0.345651	130.835
P-0010014	crc_eo_2020	30	deceased	0.334129	131.295
P-0007771	crc_eo_2020	29	deceased	0.322607	131.394
P-0011296	crc_eo_2020	28	censored	0.322607	131.591
P-0001428	crc_eo_2020	27	deceased	0.310659	134.024
P-0007132	crc_eo_2020	26	censored	0.310659	135.733
P-0007669	crc_eo_2020	25	censored	0.310659	138.067
P-0008584	crc_eo_2020	24	censored	0.310659	139.086
P-0007868	crc_eo_2020	23	censored	0.310659	140.138
P-0000769	crc_eo_2020	22	deceased	0.296538	142.768
P-0010074	crc_eo_2020	21	censored	0.296538	145.135
P-0008167	crc_eo_2020	20	deceased	0.281711	147.469
P-0008343	crc_eo_2020	19	censored	0.281711	148.093
P-0006706	crc_eo_2020	18	censored	0.281711	148.784
P-0005240	crc_eo_2020	17	censored	0.281711	148.784
P-0007893	crc_eo_2020	16	censored	0.281711	149.54
P-0006681	crc_eo_2020	15	censored	0.281711	149.869
P-0010393	crc_eo_2020	14	censored	0.281711	151.151
P-0008396	crc_eo_2020	13	deceased	0.260041	159.369
P-0007889	crc_eo_2020	12	censored	0.260041	160.947
P-0005237	crc_eo_2020	11	censored	0.260041	164.037
P-0006575	crc_eo_2020	10	censored	0.260041	178.337
P-0007181	crc_eo_2020	9	censored	0.260041	181.328
P-0006999	crc_eo_2020	8	deceased	0.227536	187.245
P-0007909	crc_eo_2020	7	censored	0.227536	188.067
P-0007489	crc_eo_2020	6	censored	0.227536	194.247
P-0007781	crc_eo_2020	5	censored	0.227536	197.107
P-0009903	crc_eo_2020	4	censored	0.227536	203.353
P-0000843	crc_eo_2020	3	censored	0.227536	206.706
P-0010020	crc_eo_2020	2	censored	0.227536	253.978
P-0007218	crc_eo_2020	1	censored	0.227536	314.661
(C) KRAS, mutations
Case ID	Study ID	Number at Risk	Status	Survival Rate	Time (months)
P-0001676	crc_eo_2020	513	censored	1	1
P-0040064	crc_eo_2020	512	censored	1	1.47929
P-0009200	crc_eo_2020	511	deceased	0.998043	1.90664
P-0014116	crc_eo_2020	510	deceased	0.996086	2.33399
P-0038184	crc_eo_2020	509	censored	0.996086	2.5641
P-0022797	crc_eo_2020	508	censored	0.996086	2.66272
P-0039437	crc_eo_2020	507	censored	0.996086	2.72847
P-0013088	crc_eo_2020	506	censored	0.996086	2.82709
P-0040062	crc_eo_2020	505	censored	0.996086	3.0572
P-0006460	crc_eo_2020	504	deceased	0.99411	3.12295
P-0027648	crc_eo_2020	503	censored	0.99411	3.12295
P-0026681	crc_eo_2020	502	deceased	0.992129	3.156
P-0010898	crc_eo_2020	501	censored	0.992129	3.28731
P-0039163	crc_eo_2020	500	censored	0.992129	3.32018
P-0004502	crc_eo_2020	499	deceased	0.990141	3.38593
P-0040132	crc_eo_2020	498	censored	0.990141	3.5503
P-0037532	crc_eo_2020	497	censored	0.990141	3.61604
P-0038647	crc_eo_2020	496	censored	0.990141	4.17488
P-0005172	crc_eo_2020	495	censored	0.990141	4.53649
P-0012723	crc_eo_2020	494	deceased	0.988137	4.60224
P-0025017	crc_eo_2020	493	censored	0.988137	4.63511
P-0002665	crc_eo_2020	492	deceased	0.986128	4.66798
P-0037377	crc_eo_2020	491	censored	0.986128	4.70085
P-0040131	crc_eo_2020	490	censored	0.986128	4.73373
P-0035773	crc_eo_2020	489	censored	0.986128	5.06246
P-0032851	crc_eo_2020	488	censored	0.986128	5.16108
P-0036450	crc_eo_2020	487	censored	0.986128	5.39119
P-0036584	crc_eo_2020	486	censored	0.986128	5.48981
P-0035104	crc_eo_2020	485	censored	0.986128	5.48981
P-0039557	crc_eo_2020	484	censored	0.986128	5.52268
P-0007602	crc_eo_2020	483	deceased	0.984087	5.55556
P-0037331	crc_eo_2020	482	censored	0.984087	5.6213
P-0003514	crc_eo_2020	481	deceased	0.982041	5.68705
P-0035918	crc_eo_2020	480	censored	0.982041	5.75279
P-0036053	crc_eo_2020	479	censored	0.982041	5.75279
P-0003483	crc_eo_2020	478	deceased	0.979986	5.81854
P-0035375	crc_eo_2020	477	censored	0.979986	5.88429
P-0019964	crc_eo_2020	476	censored	0.979986	5.95003
P-0038626	crc_eo_2020	475	censored	0.979986	6.08153
P-0009053	crc_eo_2020	474	deceased	0.977919	6.18014
P-0036916	crc_eo_2020	473	censored	0.977919	6.476
P-0030131	crc_eo_2020	472	deceased	0.975847	6.54175
P-0036128	crc_eo_2020	471	censored	0.975847	6.54175
P-0037370	crc_eo_2020	470	censored	0.975847	6.73899
P-0036999	crc_eo_2020	469	censored	0.975847	6.73899
P-0029998	crc_eo_2020	468	censored	0.975847	6.73899
P-0003774	crc_eo_2020	467	censored	0.975847	6.83761
P-0035917	crc_eo_2020	466	censored	0.975847	6.83761
P-0013704	crc_eo_2020	465	deceased	0.973748	6.87048
P-0037009	crc_eo_2020	464	censored	0.973748	6.9691
P-0012781	crc_eo_2020	463	censored	0.973748	6.9691
P-0013785	crc_eo_2020	462	deceased	0.971641	7.06772
P-0035707	crc_eo_2020	461	censored	0.971641	7.06772
P-0036767	crc_eo_2020	460	censored	0.971641	7.06772
P-0008521	crc_eo_2020	459	deceased	0.969524	7.29783
P-0004549	crc_eo_2020	458	deceased	0.967407	7.65943
P-0007999	crc_eo_2020	457	deceased	0.96529	7.72518
P-0028754	crc_eo_2020	456	deceased	0.963173	7.75805
P-0034026	crc_eo_2020	455	censored	0.963173	7.8238
P-0012625	crc_eo_2020	454	deceased	0.961052	7.95529
P-0034167	crc_eo_2020	453	censored	0.961052	7.98817
P-0011014	crc_eo_2020	452	deceased	0.958926	8.08679
P-0039442	crc_eo_2020	451	censored	0.958926	8.34977
P-0030191	crc_eo_2020	450	deceased	0.956795	8.48126
P-0029584	crc_eo_2020	449	censored	0.956795	8.74425
P-0001346	crc_eo_2020	448	deceased	0.954659	8.90861
P-0011287	crc_eo_2020	447	deceased	0.952523	8.94149
P-0012653	crc_eo_2020	446	deceased	0.950388	9.04011
P-0007645	crc_eo_2020	445	deceased	0.948252	9.10585
P-0010627	crc_eo_2020	444	deceased	0.946116	9.10585
P-0032137	crc_eo_2020	443	censored	0.946116	9.13872
P-0009703	crc_eo_2020	442	deceased	0.943976	9.27022
P-0002155	crc_eo_2020	441	deceased	0.941835	9.33596
P-0036425	crc_eo_2020	440	deceased	0.939695	9.43458
P-0027494	crc_eo_2020	439	censored	0.939695	9.43458
P-0022917	crc_eo_2020	438	deceased	0.937549	9.46746
P-0032020	crc_eo_2020	437	censored	0.937549	9.63182
P-0007990	crc_eo_2020	436	deceased	0.935399	9.79619
P-0011264	crc_eo_2020	435	censored	0.935399	9.82906
P-0033617	crc_eo_2020	434	censored	0.935399	9.86193
P-0006136	crc_eo_2020	433	deceased	0.933238	9.99343
P-0031409	crc_eo_2020	432	censored	0.933238	10.0592
P-0013055	crc_eo_2020	431	censored	0.933238	10.092
P-0027525	crc_eo_2020	430	deceased	0.931068	10.2235
P-0033030	crc_eo_2020	429	censored	0.931068	10.2235
P-0013144	crc_eo_2020	428	deceased	0.928893	10.2564
P-0009059	crc_eo_2020	427	deceased	0.926717	10.5194
P-0020234	crc_eo_2020	426	censored	0.926717	10.5523
P-0018846	crc_eo_2020	425	deceased	0.924537	10.8481
P-0008429	crc_eo_2020	424	deceased	0.922356	10.8481
P-0012738	crc_eo_2020	423	deceased	0.920176	11
P-0032287	crc_eo_2020	422	censored	0.920176	11.1111
P-0006316	crc_eo_2020	421	censored	0.920176	11.144
P-0030293	crc_eo_2020	420	censored	0.920176	11.2755
P-0020636	crc_eo_2020	419	deceased	0.91798	11.4398
P-0004251	crc_eo_2020	418	deceased	0.915784	11.5056
P-0006636	crc_eo_2020	417	deceased	0.913587	11.5385
P-0023513	crc_eo_2020	416	censored	0.913587	11.7028
P-0013828	crc_eo_2020	415	censored	0.913587	11.7357
P-0006110	crc_eo_2020	414	deceased	0.911381	11.9987
P-0005788	crc_eo_2020	413	deceased	0.909174	12.0973
P-0005103	crc_eo_2020	412	deceased	0.906967	12.1631
P-0006890	crc_eo_2020	411	deceased	0.904761	12.2288
P-0014296	crc_eo_2020	410	censored	0.904761	12.4589
P-0006317	crc_eo_2020	409	deceased	0.902548	12.5247
P-0014195	crc_eo_2020	408	deceased	0.900336	12.5247
P-0005865	crc_eo_2020	407	censored	0.900336	12.6233
P-0015735	crc_eo_2020	406	deceased	0.898119	12.8534
P-0006225	crc_eo_2020	405	deceased	0.895901	12.952
P-0003756	crc_eo_2020	404	deceased	0.893684	13.0178
P-0029828	crc_eo_2020	403	censored	0.893684	13.1164
P-0000757	crc_eo_2020	402	deceased	0.89146	13.478
P-0005311	crc_eo_2020	401	deceased	0.889237	13.5437
P-0028935	crc_eo_2020	400	deceased	0.887014	13.5437
P-0037482	crc_eo_2020	399	censored	0.887014	13.5437
P-0004897	crc_eo_2020	398	censored	0.887014	13.5766
P-0026988	crc_eo_2020	397	censored	0.887014	13.6423
P-0030540	crc_eo_2020	396	censored	0.887014	13.6752
P-0010139	crc_eo_2020	395	censored	0.887014	13.7081
P-0005102	crc_eo_2020	394	censored	0.887014	13.8067
P-0013822	crc_eo_2020	393	deceased	0.884757	13.8667
P-0014042	crc_eo_2020	392	deceased	0.8825	13.8725
P-0004608	crc_eo_2020	391	deceased	0.880243	13.9382
P-0007548	crc_eo_2020	390	deceased	0.877986	13.9382
P-0026994	crc_eo_2020	389	censored	0.877986	14.0368
P-0028584	crc_eo_2020	388	censored	0.877986	14.1026
P-0019637	crc_eo_2020	387	deceased	0.875717	14.1354
P-0010350	crc_eo_2020	386	deceased	0.873449	14.1683
P-0024967	crc_eo_2020	385	censored	0.873449	14.2012
P-0009905	crc_eo_2020	384	censored	0.873449	14.2012
P-0035723	crc_eo_2020	383	censored	0.873449	14.2012
P-0018075	crc_eo_2020	382	censored	0.873449	14.2341
P-0010365	crc_eo_2020	381	censored	0.873449	14.4313
P-0001658	crc_eo_2020	380	deceased	0.87115	14.4642
P-0018219	crc_eo_2020	379	deceased	0.868852	14.5957
P-0000979	crc_eo_2020	378	deceased	0.866553	14.7929
P-0011380	crc_eo_2020	377	censored	0.866553	14.9244
P-0007214	crc_eo_2020	376	deceased	0.864248	15.023
P-0011144	crc_eo_2020	375	deceased	0.861944	15.023
P-0032267	crc_eo_2020	374	censored	0.861944	15.1216
P-0003611	crc_eo_2020	373	deceased	0.859633	15.1545
P-0013784	crc_eo_2020	372	deceased	0.857322	15.1874
P-0011468	crc_eo_2020	371	deceased	0.855011	15.1874
P-0026847	crc_eo_2020	370	deceased	0.8527	15.2202
P-0012268	crc_eo_2020	369	censored	0.8527	15.3846
P-0013146	crc_eo_2020	368	censored	0.8527	15.5161
P-0026394	crc_eo_2020	367	censored	0.8527	15.6476
P-0009012	crc_eo_2020	366	deceased	0.850371	15.6805
P-0024513	crc_eo_2020	365	censored	0.850371	15.6805
P-0020578	crc_eo_2020	364	deceased	0.848034	15.7462
P-0000788	crc_eo_2020	363	deceased	0.845698	15.7462
P-0009712	crc_eo_2020	362	deceased	0.843362	15.7462
P-0004960	crc_eo_2020	361	deceased	0.841026	15.812
P-0013963	crc_eo_2020	360	deceased	0.83869	15.9667
P-0032464	crc_eo_2020	359	censored	0.83869	15.9763
P-0027680	crc_eo_2020	358	censored	0.83869	16.075
P-0037880	crc_eo_2020	357	censored	0.83869	16.2722
P-0006181	crc_eo_2020	356	deceased	0.836334	16.3333
P-0002025	crc_eo_2020	355	deceased	0.833978	16.3379
P-0006887	crc_eo_2020	354	deceased	0.831622	16.4366
P-0028803	crc_eo_2020	353	deceased	0.829266	16.4694
P-0013495	crc_eo_2020	352	deceased	0.82691	16.5023
P-0012680	crc_eo_2020	351	deceased	0.824554	16.6995
P-0015781	crc_eo_2020	350	censored	0.824554	16.6995
P-0000625	crc_eo_2020	349	deceased	0.822192	16.7982
P-0001427	crc_eo_2020	348	deceased	0.819829	16.831
P-0025161	crc_eo_2020	347	censored	0.819829	16.9297
P-0010268	crc_eo_2020	346	deceased	0.81746	16.9625
P-0031777	crc_eo_2020	345	censored	0.81746	17.0283
P-0013263	crc_eo_2020	344	deceased	0.815083	17.1926
P-0024204	crc_eo_2020	343	censored	0.815083	17.3241
P-0016704	crc_eo_2020	342	deceased	0.8127	17.5214
P-0001316	crc_eo_2020	341	deceased	0.810317	17.62
P-0009488	crc_eo_2020	340	deceased	0.807934	17.6529
P-0015244	crc_eo_2020	339	censored	0.807934	17.7186
P-0004823	crc_eo_2020	338	deceased	0.805543	17.7515
P-0037355	crc_eo_2020	337	censored	0.805543	18.3761
P-0002540	crc_eo_2020	336	deceased	0.803146	18.4089
P-0027760	crc_eo_2020	335	censored	0.803146	18.4418
P-0033227	crc_eo_2020	334	censored	0.803146	18.5404
P-0012418	crc_eo_2020	333	deceased	0.800734	18.6062
P-0009751	crc_eo_2020	332	censored	0.800734	18.7377
P-0009363	crc_eo_2020	331	deceased	0.798315	18.7705
P-0001693	crc_eo_2020	330	deceased	0.795896	18.8034
P-0024423	crc_eo_2020	329	censored	0.795896	18.8034
P-0030768	crc_eo_2020	328	censored	0.795896	18.8034
P-0005343	crc_eo_2020	327	censored	0.795896	18.8034
P-0026867	crc_eo_2020	326	censored	0.795896	18.9349
P-0011511	crc_eo_2020	325	censored	0.795896	19.0664
P-0010960	crc_eo_2020	324	deceased	0.793439	19.1979
P-0032860	crc_eo_2020	323	censored	0.793439	19.2636
P-0013300	crc_eo_2020	322	deceased	0.790975	19.3951
P-0026016	crc_eo_2020	321	censored	0.790975	19.3951
P-0003791	crc_eo_2020	320	deceased	0.788503	19.4938
P-0005189	crc_eo_2020	319	censored	0.788503	19.5266
P-0004402	crc_eo_2020	318	deceased	0.786024	19.5924
P-0028356	crc_eo_2020	317	deceased	0.783544	19.8225
P-0010832	crc_eo_2020	316	deceased	0.781065	19.8554
P-0005029	crc_eo_2020	315	deceased	0.778585	19.8554
P-0013404	crc_eo_2020	314	deceased	0.776105	19.8882
P-0019142	crc_eo_2020	313	deceased	0.773626	19.954
P-0018392	crc_eo_2020	312	deceased	0.771146	20.3156
P-0013941	crc_eo_2020	311	censored	0.771146	20.3485
P-0012366	crc_eo_2020	310	deceased	0.768659	20.3813
P-0010007	crc_eo_2020	309	deceased	0.766171	20.4799
P-0002323	crc_eo_2020	308	deceased	0.763684	20.4799
P-0015534	crc_eo_2020	307	deceased	0.761196	20.4799
P-0020642	crc_eo_2020	306	deceased	0.758708	20.5457
P-0023511	crc_eo_2020	305	censored	0.758708	20.6114
P-0003662	crc_eo_2020	304	deceased	0.756213	20.7101
P-0024260	crc_eo_2020	303	deceased	0.753717	20.7758
P-0002542	crc_eo_2020	302	deceased	0.751221	21.0059
P-0032667	crc_eo_2020	301	censored	0.751221	21.0717
P-0001864	crc_eo_2020	300	deceased	0.748717	21.4333
P-0005755	crc_eo_2020	299	censored	0.748717	21.4333
P-0014874	crc_eo_2020	298	censored	0.748717	21.5648
P-0009760	crc_eo_2020	297	deceased	0.746196	21.6634
P-0003901	crc_eo_2020	296	censored	0.746196	21.8935
P-0022783	crc_eo_2020	295	censored	0.746196	22.025
P-0028864	crc_eo_2020	294	censored	0.746196	22.025
P-0009192	crc_eo_2020	293	censored	0.746196	22.1893
P-0000674	crc_eo_2020	292	deceased	0.743641	22.288
P-0007809	crc_eo_2020	291	deceased	0.741085	22.288
P-0019785	crc_eo_2020	290	deceased	0.73853	22.6496
P-0021200	crc_eo_2020	289	censored	0.73853	22.8139
P-0028772	crc_eo_2020	288	deceased	0.735965	22.8797
P-0020661	crc_eo_2020	287	censored	0.735965	23.0112
P-0029364	crc_eo_2020	286	censored	0.735965	23.044
P-0001470	crc_eo_2020	285	deceased	0.733383	23.1098
P-0011108	crc_eo_2020	284	deceased	0.730801	23.1427
P-0011563	crc_eo_2020	283	deceased	0.728218	23.1427
P-0006693	crc_eo_2020	282	censored	0.728218	23.2413
P-0000721	crc_eo_2020	281	deceased	0.725627	23.2742
P-0005207	crc_eo_2020	280	deceased	0.723035	23.3728
P-0028642	crc_eo_2020	279	censored	0.723035	23.4057
P-0014168	crc_eo_2020	278	deceased	0.720435	23.7344
P-0012912	crc_eo_2020	277	deceased	0.717834	23.7344
P-0004844	crc_eo_2020	276	deceased	0.715233	23.833
P-0010219	crc_eo_2020	275	deceased	0.712632	23.8659
P-0013395	crc_eo_2020	274	deceased	0.710031	24.096
P-0007136	crc_eo_2020	273	censored	0.710031	24.359
P-0004081	crc_eo_2020	272	censored	0.710031	24.5562
P-0001729	crc_eo_2020	271	deceased	0.707411	24.5891
P-0021885	crc_eo_2020	270	censored	0.707411	24.5891
P-0028303	crc_eo_2020	269	censored	0.707411	24.6548
P-0002852	crc_eo_2020	268	deceased	0.704772	24.6877
P-0004363	crc_eo_2020	267	deceased	0.702132	24.7863
P-0013461	crc_eo_2020	266	deceased	0.699492	24.7863
P-0026392	crc_eo_2020	265	deceased	0.696853	24.8192
P-0001227	crc_eo_2020	264	deceased	0.694213	24.9178
P-0013799	crc_eo_2020	263	censored	0.694213	24.9507
P-0024924	crc_eo_2020	262	deceased	0.691564	24.9836
P-0018249	crc_eo_2020	261	censored	0.691564	25
P-0020245	crc_eo_2020	260	censored	0.691564	25.2137
P-0032123	crc_eo_2020	259	deceased	0.688893	25.5424
P-0009167	crc_eo_2020	258	censored	0.688893	25.6739
P-0003035	crc_eo_2020	257	deceased	0.686213	25.7068
P-0004018	crc_eo_2020	256	deceased	0.683532	25.904
P-0008747	crc_eo_2020	255	censored	0.683532	25.9369
P-0035548	crc_eo_2020	254	censored	0.683532	25.9698
P-0007112	crc_eo_2020	253	censored	0.683532	26
P-0002855	crc_eo_2020	252	deceased	0.68082	26.167
P-0000988	crc_eo_2020	251	deceased	0.678107	26.3971
P-0020826	crc_eo_2020	250	censored	0.678107	26.4629
P-0029834	crc_eo_2020	249	censored	0.678107	26.7258
P-0012823	crc_eo_2020	248	censored	0.678107	26.8245
P-0014694	crc_eo_2020	247	deceased	0.675362	26.956
P-0010352	crc_eo_2020	246	censored	0.675362	27.0874
P-0022171	crc_eo_2020	245	censored	0.675362	27.1203
P-0018554	crc_eo_2020	244	censored	0.675362	27.1861
P-0019065	crc_eo_2020	243	censored	0.675362	27.1861
P-0018352	crc_eo_2020	242	censored	0.675362	27.2189
P-0020681	crc_eo_2020	241	deceased	0.67256	27.2847
P-0000119	crc_eo_2020	240	deceased	0.669757	27.3504
P-0018241	crc_eo_2020	239	censored	0.669757	27.449
P-0001732	crc_eo_2020	238	deceased	0.666943	27.6792
P-0010062	crc_eo_2020	237	deceased	0.664129	27.9093
P-0006050	crc_eo_2020	236	censored	0.664129	28.1394
P-0007691	crc_eo_2020	235	censored	0.664129	28.4681
P-0000635	crc_eo_2020	234	deceased	0.661291	29.2571
P-0016603	crc_eo_2020	233	censored	0.661291	29.2571
P-0006708	crc_eo_2020	232	deceased	0.658441	29.2899
P-0013881	crc_eo_2020	231	deceased	0.65559	29.3228
P-0006469	crc_eo_2020	230	deceased	0.65274	29.4543
P-0016266	crc_eo_2020	229	censored	0.65274	29.5529
P-0016967	crc_eo_2020	228	censored	0.65274	29.6187
P-0002070	crc_eo_2020	227	deceased	0.649864	29.8817
P-0016847	crc_eo_2020	226	censored	0.649864	30.1775
P-0003210	crc_eo_2020	225	censored	0.649864	30.3748
P-0011520	crc_eo_2020	224	deceased	0.646963	30.4076
P-0017243	crc_eo_2020	223	censored	0.646963	30.6049
P-0013354	crc_eo_2020	222	deceased	0.644049	30.8679
P-0034189	crc_eo_2020	221	censored	0.644049	30.9336
P-0009716	crc_eo_2020	220	deceased	0.641121	30.9665
P-0020999	crc_eo_2020	219	censored	0.641121	30.9993
P-0003211	crc_eo_2020	218	censored	0.641121	31.0322
P-0005634	crc_eo_2020	217	deceased	0.638167	31.1637
P-0001940	crc_eo_2020	216	deceased	0.635213	31.1966
P-0016206	crc_eo_2020	215	censored	0.635213	31.2952
P-0018701	crc_eo_2020	214	censored	0.635213	31.2952
P-0009433	crc_eo_2020	213	deceased	0.63223	31.3281
P-0008529	crc_eo_2020	212	censored	0.63223	31.3281
P-0004803	crc_eo_2020	211	censored	0.63223	31.4596
P-0006813	crc_eo_2020	210	deceased	0.62922	31.4924
P-0006587	crc_eo_2020	209	deceased	0.626209	31.4924
P-0015121	crc_eo_2020	208	censored	0.626209	31.5582
P-0005998	crc_eo_2020	207	deceased	0.623184	31.5911
P-0014651	crc_eo_2020	206	censored	0.623184	32.0513
P-0015298	crc_eo_2020	205	censored	0.623184	32.4129
P-0006230	crc_eo_2020	204	censored	0.623184	32.4786
P-0004957	crc_eo_2020	203	deceased	0.620114	32.6759
P-0002235	crc_eo_2020	202	deceased	0.617044	32.906
P-0003510	crc_eo_2020	201	deceased	0.613974	33.2018
P-0003807	crc_eo_2020	200	censored	0.613974	33.2667
P-0001500	crc_eo_2020	199	deceased	0.610889	33.3333
P-0018104	crc_eo_2020	198	censored	0.610889	33.5634
P-0006345	crc_eo_2020	197	censored	0.610889	33.6949
P-0001469	crc_eo_2020	196	censored	0.610889	33.6949
P-0003789	crc_eo_2020	195	deceased	0.607756	34.0894
P-0004220	crc_eo_2020	194	deceased	0.604623	34.1223
P-0010428	crc_eo_2020	193	deceased	0.601491	34.188
P-0017919	crc_eo_2020	192	censored	0.601491	34.188
P-0003475	crc_eo_2020	191	deceased	0.598342	34.3195
P-0016091	crc_eo_2020	190	deceased	0.595192	34.5825
P-0006271	crc_eo_2020	189	deceased	0.592043	34.7798
P-0006581	crc_eo_2020	188	deceased	0.588894	34.9441
P-0014190	crc_eo_2020	187	censored	0.588894	35.1085
P-0028660	crc_eo_2020	186	censored	0.588894	35.1742
P-0036977	crc_eo_2020	185	censored	0.588894	35.2728
P-0000678	crc_eo_2020	184	deceased	0.585694	35.3715
P-0026038	crc_eo_2020	183	censored	0.585694	35.4372
P-0004566	crc_eo_2020	182	censored	0.585694	35.503
P-0001754	crc_eo_2020	181	deceased	0.582458	35.5358
P-0013407	crc_eo_2020	180	censored	0.582458	35.6345
P-0002080	crc_eo_2020	179	deceased	0.579204	35.8974
P-0007560	crc_eo_2020	178	deceased	0.57595	36.259
P-0007391	crc_eo_2020	177	deceased	0.572696	36.5549
P-0013488	crc_eo_2020	176	censored	0.572696	36.7193
P-0002563	crc_eo_2020	175	deceased	0.569423	36.9494
P-0010138	crc_eo_2020	174	censored	0.569423	37.0809
P-0019010	crc_eo_2020	173	censored	0.569423	37.1137
P-0025947	crc_eo_2020	172	censored	0.569423	37.4753
P-0003183	crc_eo_2020	171	deceased	0.566093	37.5411
P-0003780	crc_eo_2020	170	censored	0.566093	37.8698
P-0011124	crc_eo_2020	169	deceased	0.562744	37.9356
P-0018412	crc_eo_2020	168	censored	0.562744	38.0671
P-0008690	crc_eo_2020	167	deceased	0.559374	38.33
P-0012100	crc_eo_2020	166	censored	0.559374	38.3629
P-0010203	crc_eo_2020	165	deceased	0.555984	38.3958
P-0025088	crc_eo_2020	164	censored	0.555984	38.4287
P-0003839	crc_eo_2020	163	deceased	0.552573	38.4944
P-0019816	crc_eo_2020	162	censored	0.552573	38.4944
P-0012742	crc_eo_2020	161	censored	0.552573	38.593
P-0011374	crc_eo_2020	160	censored	0.552573	38.8231
P-0008588	crc_eo_2020	159	deceased	0.549097	38.9546
P-0004786	crc_eo_2020	158	deceased	0.545622	39.4149
P-0012415	crc_eo_2020	157	censored	0.545622	39.4806
P-0009305	crc_eo_2020	156	censored	0.545622	39.8093
P-0008683	crc_eo_2020	155	censored	0.545622	39.8751
P-0012708	crc_eo_2020	154	deceased	0.542079	39.908
P-0001778	crc_eo_2020	153	deceased	0.538536	40.0394
P-0009224	crc_eo_2020	152	censored	0.538536	40.5325
P-0007303	crc_eo_2020	151	deceased	0.53497	40.5983
P-0010330	crc_eo_2020	150	censored	0.53497	40.6312
P-0007226	crc_eo_2020	149	deceased	0.531379	40.664
P-0010932	crc_eo_2020	148	censored	0.531379	40.664
P-0009163	crc_eo_2020	147	deceased	0.527765	40.7627
P-0020232	crc_eo_2020	146	censored	0.527765	40.7627
P-0030672	crc_eo_2020	145	censored	0.527765	40.9599
P-0003136	crc_eo_2020	144	deceased	0.524099	41.0256
P-0002321	crc_eo_2020	143	censored	0.524099	41.3215
P-0011366	crc_eo_2020	142	censored	0.524099	41.4859
P-0013087	crc_eo_2020	141	deceased	0.520382	41.9461
P-0006219	crc_eo_2020	140	deceased	0.516665	41.979
P-0009954	crc_eo_2020	139	censored	0.516665	42.0447
P-0006715	crc_eo_2020	138	deceased	0.512921	42.1433
P-0009798	crc_eo_2020	137	censored	0.512921	42.2419
P-0007272	crc_eo_2020	136	deceased	0.50915	42.2748
P-0031482	crc_eo_2020	135	censored	0.50915	42.5049
P-0004716	crc_eo_2020	134	censored	0.50915	42.8337
P-0007600	crc_eo_2020	133	deceased	0.505322	42.8665
P-0002475	crc_eo_2020	132	deceased	0.501494	42.8994
P-0008841	crc_eo_2020	131	censored	0.501494	43.3925
P-0001054	crc_eo_2020	130	censored	0.501494	43.4911
P-0009000	crc_eo_2020	129	censored	0.501494	44.1157
P-0010599	crc_eo_2020	128	censored	0.501494	44.1815
P-0005307	crc_eo_2020	127	censored	0.501494	44.3787
P-0008128	crc_eo_2020	126	censored	0.501494	44.4773
P-0007511	crc_eo_2020	125	censored	0.501494	44.4773
P-0014182	crc_eo_2020	124	censored	0.501494	44.5759
P-0008377	crc_eo_2020	123	censored	0.501494	45.069
P-0007419	crc_eo_2020	122	censored	0.501494	45.1348
P-0007555	crc_eo_2020	121	censored	0.501494	45.1677
P-0010535	crc_eo_2020	120	censored	0.501494	45.1677
P-0006589	crc_eo_2020	119	deceased	0.497279	45.8909
P-0007207	crc_eo_2020	118	censored	0.497279	45.9566
P-0011109	crc_eo_2020	117	censored	0.497279	46.8442
P-0006778	crc_eo_2020	116	censored	0.497279	46.9099
P-0024388	crc_eo_2020	115	censored	0.497279	46.9099
P-0013975	crc_eo_2020	114	censored	0.497279	47.6331
P-0006306	crc_eo_2020	113	censored	0.497279	47.666
P-0006183	crc_eo_2020	112	censored	0.497279	47.7975
P-0006704	crc_eo_2020	111	censored	0.497279	47.9947
P-0007683	crc_eo_2020	110	censored	0.497279	48.455
P-0000682	crc_eo_2020	109	censored	0.497279	48.8166
P-0007039	crc_eo_2020	108	deceased	0.492675	49.1453
P-0010425	crc_eo_2020	107	censored	0.492675	49.3754
P-0013201	crc_eo_2020	106	censored	0.492675	49.4083
P-0010680	crc_eo_2020	105	deceased	0.487983	49.6055
P-0000745	crc_eo_2020	104	deceased	0.483291	49.6713
P-0006649	crc_eo_2020	103	censored	0.483291	49.9343
P-0000744	crc_eo_2020	102	deceased	0.478553	50.0329
P-0010363	crc_eo_2020	101	censored	0.478553	50.2959
P-0010966	crc_eo_2020	100	deceased	0.473767	50.3287
P-0008582	crc_eo_2020	99	censored	0.473767	50.5917
P-0004494	crc_eo_2020	98	deceased	0.468933	51.6437
P-0006726	crc_eo_2020	97	censored	0.468933	51.8409
P-0007097	crc_eo_2020	96	deceased	0.464048	51.9066
P-0013096	crc_eo_2020	95	censored	0.464048	52.071
P-0001769	crc_eo_2020	94	censored	0.464048	52.2354
P-0001554	crc_eo_2020	93	censored	0.464048	52.4326
P-0005016	crc_eo_2020	92	censored	0.464048	53.0243
P-0013277	crc_eo_2020	91	deceased	0.458948	53.0572
P-0002529	crc_eo_2020	90	deceased	0.453849	53.0901
P-0007793	crc_eo_2020	89	deceased	0.44875	53.1229
P-0006888	crc_eo_2020	88	censored	0.44875	53.4188
P-0007079	crc_eo_2020	87	censored	0.44875	53.5832
P-0002902	crc_eo_2020	86	censored	0.44875	53.6818
P-0003298	crc_eo_2020	85	censored	0.44875	53.9119
P-0009645	crc_eo_2020	84	censored	0.44875	54.405
P-0009185	crc_eo_2020	83	deceased	0.443343	54.5365
P-0005164	crc_eo_2020	82	censored	0.443343	54.6022
P-0007975	crc_eo_2020	81	deceased	0.43787	54.7995
P-0007287	crc_eo_2020	80	deceased	0.432396	54.8981
P-0020878	crc_eo_2020	79	deceased	0.426923	55.3912
P-0002728	crc_eo_2020	78	censored	0.426923	55.5884
P-0012566	crc_eo_2020	77	deceased	0.421378	55.7528
P-0004511	crc_eo_2020	76	censored	0.421378	55.8514
P-0005210	crc_eo_2020	75	censored	0.421378	56.0158
P-0006861	crc_eo_2020	74	censored	0.421378	56.1144
P-0004624	crc_eo_2020	73	censored	0.421378	56.1144
P-0006717	crc_eo_2020	72	censored	0.421378	56.2459
P-0012900	crc_eo_2020	71	censored	0.421378	56.3116
P-0002752	crc_eo_2020	70	censored	0.421378	56.5746
P-0004697	crc_eo_2020	69	censored	0.421378	57.1992
P-0002413	crc_eo_2020	68	censored	0.421378	58.0539
P-0001190	crc_eo_2020	67	deceased	0.415089	58.3498
P-0005589	crc_eo_2020	66	censored	0.415089	58.6456
P-0005776	crc_eo_2020	65	deceased	0.408703	59.9934
P-0006933	crc_eo_2020	64	deceased	0.402317	60.0263
P-0004736	crc_eo_2020	63	censored	0.402317	60.1907
P-0002268	crc_eo_2020	62	censored	0.402317	60.7824
P-0000874	crc_eo_2020	61	censored	0.402317	61.0454
P-0004322	crc_eo_2020	60	censored	0.402317	61.3741
P-0006659	crc_eo_2020	59	deceased	0.395498	61.7357
P-0009902	crc_eo_2020	58	censored	0.395498	63.0506
P-0009058	crc_eo_2020	57	censored	0.395498	63.1821
P-0002068	crc_eo_2020	56	censored	0.395498	63.4122
P-0001742	crc_eo_2020	55	deceased	0.388307	63.9053
P-0002673	crc_eo_2020	54	deceased	0.381117	64.3984
P-0014010	crc_eo_2020	53	deceased	0.373926	64.5299
P-0004977	crc_eo_2020	52	deceased	0.366735	65.1874
P-0008590	crc_eo_2020	51	deceased	0.359544	65.4832
P-0006287	crc_eo_2020	50	deceased	0.352353	65.5161
P-0000762	crc_eo_2020	49	deceased	0.345162	67.3899
P-0007590	crc_eo_2020	48	deceased	0.337971	69.1321
P-0012810	crc_eo_2020	47	censored	0.337971	69.3951
P-0006686	crc_eo_2020	46	censored	0.337971	71.0717
P-0006764	crc_eo_2020	45	deceased	0.330461	71.1045
P-0007567	crc_eo_2020	44	deceased	0.32295	71.3346
P-0007592	crc_eo_2020	43	censored	0.32295	72.1893
P-0014252	crc_eo_2020	42	deceased	0.315261	72.4195
P-0009464	crc_eo_2020	41	censored	0.315261	72.6167
P-0001289	crc_eo_2020	40	deceased	0.30738	72.9454
P-0000885	crc_eo_2020	39	censored	0.30738	73.0769
P-0009418	crc_eo_2020	38	censored	0.30738	73.2742
P-0007488	crc_eo_2020	37	censored	0.30738	74.0302
P-0007405	crc_eo_2020	36	censored	0.30738	76.7587
P-0000940	crc_eo_2020	35	deceased	0.298597	77.5148
P-0023128	crc_eo_2020	34	censored	0.298597	78.501
P-0000739	crc_eo_2020	33	deceased	0.289549	78.5339
P-0007664	crc_eo_2020	32	censored	0.289549	79.9474
P-0007135	crc_eo_2020	31	censored	0.289549	82.6759
P-0006821	crc_eo_2020	30	censored	0.289549	84.4181
P-0008063	crc_eo_2020	29	censored	0.289549	86.1933
P-0007035	crc_eo_2020	28	censored	0.289549	86.4234
P-0007389	crc_eo_2020	27	censored	0.289549	87.8041
P-0003513	crc_eo_2020	26	censored	0.289549	88.7903
P-0007554	crc_eo_2020	25	censored	0.289549	90.7298
P-0007632	crc_eo_2020	24	censored	0.289549	90.8284
P-0008735	crc_eo_2020	23	deceased	0.27696	93.3268
P-0004010	crc_eo_2020	22	deceased	0.264371	96.9757
P-0006794	crc_eo_2020	21	censored	0.264371	99.5398
P-0012147	crc_eo_2020	20	censored	0.264371	100.23
P-0007216	crc_eo_2020	19	censored	0.264371	100.822
P-0001746	crc_eo_2020	18	deceased	0.249683	108.876
P-0006936	crc_eo_2020	17	deceased	0.234996	108.941
P-0002565	crc_eo_2020	16	censored	0.234996	120.677
P-0011533	crc_eo_2020	15	censored	0.234996	125.608
P-0002814	crc_eo_2020	14	deceased	0.218211	128.074
P-0007584	crc_eo_2020	13	deceased	0.201425	129.06
P-0008540	crc_eo_2020	12	censored	0.201425	135.01
P-0007133	crc_eo_2020	11	censored	0.201425	135.93
P-0007361	crc_eo_2020	10	censored	0.201425	137.936
P-0008095	crc_eo_2020	9	deceased	0.179045	138.067
P-0007887	crc_eo_2020	8	censored	0.179045	146.088
P-0008727	crc_eo_2020	7	censored	0.179045	151.446
P-0007128	crc_eo_2020	6	censored	0.179045	151.479
P-0013897	crc_eo_2020	5	censored	0.179045	164.464
P-0007676	crc_eo_2020	4	censored	0.179045	184.451
P-0000802	crc_eo_2020	3	censored	0.179045	186.785
P-0007593	crc_eo_2020	2	censored	0.179045	190.27
P-0006763	crc_eo_2020	1	censored	0.179045	224.063

## Sheet: FIGURE1B
Progression Free
(B) KRAS WT
Case ID	Study ID	Number at Risk	Status	Survival Rate	Time (months)
TCGA-AA-3850	coadread_tcga_pan_can_atlas_2018	313	deceased	0.996805	0
TCGA-AA-3529	coadread_tcga_pan_can_atlas_2018	312	deceased	0.99361	0
TCGA-AG-A01Y	coadread_tcga_pan_can_atlas_2018	311	censored	0.99361	0
TCGA-AA-3527	coadread_tcga_pan_can_atlas_2018	310	censored	0.99361	0
TCGA-AG-4015	coadread_tcga_pan_can_atlas_2018	309	censored	0.99361	0
TCGA-AG-A01L	coadread_tcga_pan_can_atlas_2018	308	censored	0.99361	0
TCGA-AA-3684	coadread_tcga_pan_can_atlas_2018	307	censored	0.99361	0
TCGA-CK-6746	coadread_tcga_pan_can_atlas_2018	306	censored	0.99361	0
TCGA-AA-3712	coadread_tcga_pan_can_atlas_2018	305	censored	0.99361	0
TCGA-AD-A5EJ	coadread_tcga_pan_can_atlas_2018	304	censored	0.99361	0
TCGA-AA-3693	coadread_tcga_pan_can_atlas_2018	303	censored	0.99361	0
TCGA-AA-3984	coadread_tcga_pan_can_atlas_2018	302	censored	0.99361	0
TCGA-AA-A022	coadread_tcga_pan_can_atlas_2018	301	censored	0.99361	0
TCGA-CK-5915	coadread_tcga_pan_can_atlas_2018	300	censored	0.99361	0
TCGA-AG-3602	coadread_tcga_pan_can_atlas_2018	299	censored	0.99361	0
TCGA-AY-6196	coadread_tcga_pan_can_atlas_2018	298	censored	0.99361	0.197258
TCGA-AM-5821	coadread_tcga_pan_can_atlas_2018	297	censored	0.99361	0.920538
TCGA-AY-4071	coadread_tcga_pan_can_atlas_2018	296	censored	0.99361	0.953414
TCGA-DC-6156	coadread_tcga_pan_can_atlas_2018	295	deceased	0.990242	0.986291
TCGA-AG-3605	coadread_tcga_pan_can_atlas_2018	294	censored	0.990242	0.986291
TCGA-AA-3856	coadread_tcga_pan_can_atlas_2018	293	censored	0.990242	0.986291
TCGA-CM-5862	coadread_tcga_pan_can_atlas_2018	292	deceased	0.986851	1.01917
TCGA-AG-3883	coadread_tcga_pan_can_atlas_2018	291	censored	0.986851	1.01917
TCGA-AA-3496	coadread_tcga_pan_can_atlas_2018	290	censored	0.986851	1.01917
TCGA-AA-3514	coadread_tcga_pan_can_atlas_2018	289	censored	0.986851	1.01917
TCGA-AA-A01V	coadread_tcga_pan_can_atlas_2018	288	censored	0.986851	1.01917
TCGA-AG-A01J	coadread_tcga_pan_can_atlas_2018	287	censored	0.986851	1.01917
TCGA-AA-A01S	coadread_tcga_pan_can_atlas_2018	286	censored	0.986851	1.01917
TCGA-AA-3821	coadread_tcga_pan_can_atlas_2018	285	censored	0.986851	1.01917
TCGA-AZ-4323	coadread_tcga_pan_can_atlas_2018	284	deceased	0.983376	1.41368
TCGA-F4-6704	coadread_tcga_pan_can_atlas_2018	283	censored	0.983376	1.54519
TCGA-AG-A026	coadread_tcga_pan_can_atlas_2018	282	deceased	0.979889	1.9397
TCGA-AA-3666	coadread_tcga_pan_can_atlas_2018	281	deceased	0.976402	2.00546
TCGA-AA-3952	coadread_tcga_pan_can_atlas_2018	280	deceased	0.972915	2.00546
TCGA-AG-3594	coadread_tcga_pan_can_atlas_2018	279	deceased	0.969427	2.00546
TCGA-AA-A02H	coadread_tcga_pan_can_atlas_2018	278	deceased	0.96594	2.00546
TCGA-AA-3966	coadread_tcga_pan_can_atlas_2018	277	censored	0.96594	2.00546
TCGA-F5-6813	coadread_tcga_pan_can_atlas_2018	276	deceased	0.96244	2.13696
TCGA-AH-6547	coadread_tcga_pan_can_atlas_2018	275	censored	0.96244	2.4986
TCGA-T9-A92H	coadread_tcga_pan_can_atlas_2018	274	deceased	0.958928	2.66298
TCGA-EI-6509	coadread_tcga_pan_can_atlas_2018	273	deceased	0.955415	2.95887
TCGA-AA-3558	coadread_tcga_pan_can_atlas_2018	272	deceased	0.951903	3.02462
TCGA-AA-3492	coadread_tcga_pan_can_atlas_2018	271	censored	0.951903	3.02462
TCGA-EF-5831	coadread_tcga_pan_can_atlas_2018	270	censored	0.951903	4.1753
TCGA-AZ-6605	coadread_tcga_pan_can_atlas_2018	269	censored	0.951903	5.22734
TCGA-AZ-4614	coadread_tcga_pan_can_atlas_2018	268	deceased	0.948351	5.65473
TCGA-AD-6899	coadread_tcga_pan_can_atlas_2018	267	censored	0.948351	5.78624
TCGA-CI-6619	coadread_tcga_pan_can_atlas_2018	266	censored	0.948351	6.04925
TCGA-AY-4070	coadread_tcga_pan_can_atlas_2018	265	deceased	0.944772	6.115
TCGA-F4-6570	coadread_tcga_pan_can_atlas_2018	264	censored	0.944772	6.18075
TCGA-F5-6863	coadread_tcga_pan_can_atlas_2018	263	deceased	0.94118	6.27938
TCGA-AF-6136	coadread_tcga_pan_can_atlas_2018	262	deceased	0.937588	6.54239
TCGA-AA-3489	coadread_tcga_pan_can_atlas_2018	261	deceased	0.933995	7.03554
TCGA-AG-3581	coadread_tcga_pan_can_atlas_2018	260	censored	0.933995	7.06842
TCGA-CL-5918	coadread_tcga_pan_can_atlas_2018	259	censored	0.933995	7.16704
TCGA-DM-A1DA	coadread_tcga_pan_can_atlas_2018	258	censored	0.933995	7.49581
TCGA-D5-6898	coadread_tcga_pan_can_atlas_2018	257	censored	0.933995	7.52868
TCGA-CM-4750	coadread_tcga_pan_can_atlas_2018	256	censored	0.933995	8.02183
TCGA-AG-3580	coadread_tcga_pan_can_atlas_2018	255	censored	0.933995	8.02183
TCGA-G4-6295	coadread_tcga_pan_can_atlas_2018	254	censored	0.933995	8.35059
TCGA-RU-A8FL	coadread_tcga_pan_can_atlas_2018	253	deceased	0.930304	8.41635
TCGA-QG-A5Z1	coadread_tcga_pan_can_atlas_2018	252	censored	0.930304	8.41635
TCGA-EI-7004	coadread_tcga_pan_can_atlas_2018	251	censored	0.930304	8.44922
TCGA-F4-6459	coadread_tcga_pan_can_atlas_2018	250	censored	0.930304	8.6136
TCGA-D5-6926	coadread_tcga_pan_can_atlas_2018	249	censored	0.930304	9.041
TCGA-AG-A016	coadread_tcga_pan_can_atlas_2018	248	censored	0.930304	9.07387
TCGA-AA-3519	coadread_tcga_pan_can_atlas_2018	247	censored	0.930304	9.07387
TCGA-G4-6298	coadread_tcga_pan_can_atlas_2018	246	deceased	0.926522	9.56702
TCGA-CK-5916	coadread_tcga_pan_can_atlas_2018	245	deceased	0.92274	9.59989
TCGA-EI-6885	coadread_tcga_pan_can_atlas_2018	244	deceased	0.918959	9.69852
TCGA-A6-2683	coadread_tcga_pan_can_atlas_2018	243	deceased	0.915177	9.86291
TCGA-A6-A565	coadread_tcga_pan_can_atlas_2018	242	deceased	0.911395	9.89578
TCGA-AF-2689	coadread_tcga_pan_can_atlas_2018	241	deceased	0.907613	9.89578
TCGA-F5-6464	coadread_tcga_pan_can_atlas_2018	240	censored	0.907613	9.96153
TCGA-AZ-5403	coadread_tcga_pan_can_atlas_2018	239	deceased	0.903816	9.99441
TCGA-AA-3811	coadread_tcga_pan_can_atlas_2018	238	deceased	0.900018	10.0602
TCGA-CM-6679	coadread_tcga_pan_can_atlas_2018	237	censored	0.900018	10.0602
TCGA-D5-6922	coadread_tcga_pan_can_atlas_2018	236	censored	0.900018	10.1259
TCGA-F4-6460	coadread_tcga_pan_can_atlas_2018	235	deceased	0.896188	10.2903
TCGA-AF-2692	coadread_tcga_pan_can_atlas_2018	234	deceased	0.892359	10.7506
TCGA-EI-6884	coadread_tcga_pan_can_atlas_2018	233	censored	0.892359	10.7834
TCGA-DC-6158	coadread_tcga_pan_can_atlas_2018	232	censored	0.892359	10.9807
TCGA-CM-5861	coadread_tcga_pan_can_atlas_2018	231	deceased	0.888496	11.0136
TCGA-CM-6172	coadread_tcga_pan_can_atlas_2018	230	censored	0.888496	11.0136
TCGA-CM-6675	coadread_tcga_pan_can_atlas_2018	229	deceased	0.884616	11.0793
TCGA-CM-6677	coadread_tcga_pan_can_atlas_2018	228	censored	0.884616	11.0793
TCGA-CM-6676	coadread_tcga_pan_can_atlas_2018	227	censored	0.884616	11.0793
TCGA-AD-6888	coadread_tcga_pan_can_atlas_2018	226	deceased	0.880701	11.2766
TCGA-EI-6883	coadread_tcga_pan_can_atlas_2018	225	censored	0.880701	11.5067
TCGA-CA-6719	coadread_tcga_pan_can_atlas_2018	224	deceased	0.87677	11.6382
TCGA-D5-6928	coadread_tcga_pan_can_atlas_2018	223	censored	0.87677	11.6382
TCGA-AF-A56N	coadread_tcga_pan_can_atlas_2018	222	censored	0.87677	11.8355
TCGA-DC-6154	coadread_tcga_pan_can_atlas_2018	221	censored	0.87677	11.9999
TCGA-CM-6162	coadread_tcga_pan_can_atlas_2018	220	censored	0.87677	11.9999
TCGA-AG-3575	coadread_tcga_pan_can_atlas_2018	219	censored	0.87677	11.9999
TCGA-CM-6680	coadread_tcga_pan_can_atlas_2018	218	censored	0.87677	12.0327
TCGA-AG-3599	coadread_tcga_pan_can_atlas_2018	217	censored	0.87677	12.0327
TCGA-AD-5900	coadread_tcga_pan_can_atlas_2018	216	censored	0.87677	12.1643
TCGA-D5-6920	coadread_tcga_pan_can_atlas_2018	215	censored	0.87677	12.3944
TCGA-D5-6923	coadread_tcga_pan_can_atlas_2018	214	censored	0.87677	12.4273
TCGA-F5-6864	coadread_tcga_pan_can_atlas_2018	213	censored	0.87677	12.4601
TCGA-CA-5256	coadread_tcga_pan_can_atlas_2018	212	censored	0.87677	12.4601
TCGA-CA-6715	coadread_tcga_pan_can_atlas_2018	211	censored	0.87677	12.5916
TCGA-CA-5797	coadread_tcga_pan_can_atlas_2018	210	censored	0.87677	12.5916
TCGA-DT-5265	coadread_tcga_pan_can_atlas_2018	209	censored	0.87677	12.6245
TCGA-CA-5254	coadread_tcga_pan_can_atlas_2018	208	censored	0.87677	12.6903
TCGA-CA-6717	coadread_tcga_pan_can_atlas_2018	207	censored	0.87677	12.756
TCGA-AA-3867	coadread_tcga_pan_can_atlas_2018	206	deceased	0.872514	12.9533
TCGA-AA-3692	coadread_tcga_pan_can_atlas_2018	205	deceased	0.868257	13.019
TCGA-CM-6169	coadread_tcga_pan_can_atlas_2018	204	censored	0.868257	13.019
TCGA-CM-4752	coadread_tcga_pan_can_atlas_2018	203	censored	0.868257	13.019
TCGA-AA-3973	coadread_tcga_pan_can_atlas_2018	202	censored	0.868257	13.0519
TCGA-F4-6809	coadread_tcga_pan_can_atlas_2018	201	deceased	0.863938	13.2492
TCGA-D5-6930	coadread_tcga_pan_can_atlas_2018	200	censored	0.863938	13.3478
TCGA-D5-6929	coadread_tcga_pan_can_atlas_2018	199	censored	0.863938	13.4136
TCGA-AZ-4684	coadread_tcga_pan_can_atlas_2018	198	deceased	0.859574	13.5122
TCGA-CI-6621	coadread_tcga_pan_can_atlas_2018	197	censored	0.859574	13.7752
TCGA-AA-3561	coadread_tcga_pan_can_atlas_2018	196	censored	0.859574	13.9396
TCGA-AA-A004	coadread_tcga_pan_can_atlas_2018	195	censored	0.859574	13.9396
TCGA-CL-4957	coadread_tcga_pan_can_atlas_2018	194	censored	0.859574	13.9724
TCGA-AG-3894	coadread_tcga_pan_can_atlas_2018	193	censored	0.859574	14.0053
TCGA-AA-3544	coadread_tcga_pan_can_atlas_2018	192	censored	0.859574	14.0053
TCGA-AA-3667	coadread_tcga_pan_can_atlas_2018	191	censored	0.859574	14.0053
TCGA-CM-6163	coadread_tcga_pan_can_atlas_2018	190	censored	0.859574	14.0382
TCGA-CM-6171	coadread_tcga_pan_can_atlas_2018	189	censored	0.859574	14.0382
TCGA-D5-6924	coadread_tcga_pan_can_atlas_2018	188	censored	0.859574	14.3012
TCGA-AU-3779	coadread_tcga_pan_can_atlas_2018	187	censored	0.859574	14.4985
TCGA-CM-6167	coadread_tcga_pan_can_atlas_2018	186	censored	0.859574	14.9916
TCGA-CM-6170	coadread_tcga_pan_can_atlas_2018	185	censored	0.859574	15.0245
TCGA-AA-A017	coadread_tcga_pan_can_atlas_2018	184	censored	0.859574	15.0245
TCGA-CM-5864	coadread_tcga_pan_can_atlas_2018	183	censored	0.859574	15.0245
TCGA-AA-A01C	coadread_tcga_pan_can_atlas_2018	182	censored	0.859574	15.0245
TCGA-AA-3679	coadread_tcga_pan_can_atlas_2018	181	censored	0.859574	15.0245
TCGA-CM-6161	coadread_tcga_pan_can_atlas_2018	180	censored	0.859574	15.0245
TCGA-CK-4952	coadread_tcga_pan_can_atlas_2018	179	censored	0.859574	15.6163
TCGA-3L-AA1B	coadread_tcga_pan_can_atlas_2018	178	censored	0.859574	15.6163
TCGA-CK-4951	coadread_tcga_pan_can_atlas_2018	177	deceased	0.854718	15.7806
TCGA-EI-6511	coadread_tcga_pan_can_atlas_2018	176	censored	0.854718	15.8464
TCGA-DM-A28H	coadread_tcga_pan_can_atlas_2018	175	deceased	0.849834	15.9122
TCGA-AA-3833	coadread_tcga_pan_can_atlas_2018	174	censored	0.849834	15.945
TCGA-CM-6165	coadread_tcga_pan_can_atlas_2018	173	censored	0.849834	16.0437
TCGA-AA-3971	coadread_tcga_pan_can_atlas_2018	172	censored	0.849834	16.0765
TCGA-D5-6540	coadread_tcga_pan_can_atlas_2018	171	censored	0.849834	16.1423
TCGA-EI-6514	coadread_tcga_pan_can_atlas_2018	170	censored	0.849834	16.3067
TCGA-EI-6513	coadread_tcga_pan_can_atlas_2018	169	censored	0.849834	16.3395
TCGA-CM-5868	coadread_tcga_pan_can_atlas_2018	168	censored	0.849834	17.03
TCGA-AA-3846	coadread_tcga_pan_can_atlas_2018	167	censored	0.849834	17.03
TCGA-AG-3890	coadread_tcga_pan_can_atlas_2018	166	censored	0.849834	17.03
TCGA-AA-3866	coadread_tcga_pan_can_atlas_2018	165	censored	0.849834	17.03
TCGA-AF-2690	coadread_tcga_pan_can_atlas_2018	164	censored	0.849834	17.2272
TCGA-A6-5665	coadread_tcga_pan_can_atlas_2018	163	deceased	0.84462	17.3916
TCGA-EI-6917	coadread_tcga_pan_can_atlas_2018	162	censored	0.84462	17.4573
TCGA-A6-2671	coadread_tcga_pan_can_atlas_2018	161	deceased	0.839374	17.5888
TCGA-NH-A8F7	coadread_tcga_pan_can_atlas_2018	160	censored	0.839374	17.8519
TCGA-AA-3831	coadread_tcga_pan_can_atlas_2018	159	censored	0.839374	17.9834
TCGA-AA-3875	coadread_tcga_pan_can_atlas_2018	158	censored	0.839374	18.0491
TCGA-NH-A50T	coadread_tcga_pan_can_atlas_2018	157	censored	0.839374	18.1806
TCGA-AY-A8YK	coadread_tcga_pan_can_atlas_2018	156	censored	0.839374	18.8381
TCGA-AA-3688	coadread_tcga_pan_can_atlas_2018	155	censored	0.839374	19.0025
TCGA-AA-3713	coadread_tcga_pan_can_atlas_2018	154	censored	0.839374	19.0354
TCGA-AA-3526	coadread_tcga_pan_can_atlas_2018	153	censored	0.839374	19.0683
TCGA-G4-6317	coadread_tcga_pan_can_atlas_2018	152	deceased	0.833852	19.4628
TCGA-DY-A1DG	coadread_tcga_pan_can_atlas_2018	151	deceased	0.82833	19.4628
TCGA-A6-6781	coadread_tcga_pan_can_atlas_2018	150	censored	0.82833	19.6601
TCGA-AG-3882	coadread_tcga_pan_can_atlas_2018	149	censored	0.82833	19.9888
TCGA-AA-3560	coadread_tcga_pan_can_atlas_2018	148	censored	0.82833	19.9888
TCGA-AG-3583	coadread_tcga_pan_can_atlas_2018	147	deceased	0.822695	20.0546
TCGA-A6-6780	coadread_tcga_pan_can_atlas_2018	146	censored	0.822695	20.1203
TCGA-A6-6782	coadread_tcga_pan_can_atlas_2018	145	censored	0.822695	20.2847
TCGA-D5-6530	coadread_tcga_pan_can_atlas_2018	144	censored	0.822695	20.4162
TCGA-EI-6506	coadread_tcga_pan_can_atlas_2018	143	censored	0.822695	20.5477
TCGA-A6-6650	coadread_tcga_pan_can_atlas_2018	142	censored	0.822695	20.6135
TCGA-DY-A1DC	coadread_tcga_pan_can_atlas_2018	141	deceased	0.81686	20.7121
TCGA-EI-6508	coadread_tcga_pan_can_atlas_2018	140	censored	0.81686	20.9094
TCGA-AA-3955	coadread_tcga_pan_can_atlas_2018	139	censored	0.81686	20.9751
TCGA-AG-3725	coadread_tcga_pan_can_atlas_2018	138	censored	0.81686	20.9751
TCGA-AG-A002	coadread_tcga_pan_can_atlas_2018	137	censored	0.81686	20.9751
TCGA-AA-3549	coadread_tcga_pan_can_atlas_2018	136	censored	0.81686	21.008
TCGA-DC-4745	coadread_tcga_pan_can_atlas_2018	135	censored	0.81686	21.008
TCGA-AY-6197	coadread_tcga_pan_can_atlas_2018	134	censored	0.81686	21.4354
TCGA-A6-6142	coadread_tcga_pan_can_atlas_2018	133	deceased	0.810718	21.5011
TCGA-A6-6651	coadread_tcga_pan_can_atlas_2018	132	censored	0.810718	21.7641
TCGA-AA-A00Z	coadread_tcga_pan_can_atlas_2018	131	censored	0.810718	21.9943
TCGA-AA-3968	coadread_tcga_pan_can_atlas_2018	130	censored	0.810718	21.9943
TCGA-CK-5914	coadread_tcga_pan_can_atlas_2018	129	censored	0.810718	21.9943
TCGA-AA-A02R	coadread_tcga_pan_can_atlas_2018	128	deceased	0.804385	22.0272
TCGA-CM-5344	coadread_tcga_pan_can_atlas_2018	127	censored	0.804385	22.0272
TCGA-G4-6321	coadread_tcga_pan_can_atlas_2018	126	censored	0.804385	22.0929
TCGA-AZ-4682	coadread_tcga_pan_can_atlas_2018	125	deceased	0.797949	22.3559
TCGA-A6-6648	coadread_tcga_pan_can_atlas_2018	124	deceased	0.791514	22.5532
TCGA-AZ-4615	coadread_tcga_pan_can_atlas_2018	123	deceased	0.785079	22.6189
TCGA-AF-3911	coadread_tcga_pan_can_atlas_2018	122	deceased	0.778644	22.8491
TCGA-CM-5348	coadread_tcga_pan_can_atlas_2018	121	censored	0.778644	22.9806
TCGA-CM-4743	coadread_tcga_pan_can_atlas_2018	120	censored	0.778644	23.0463
TCGA-AG-3584	coadread_tcga_pan_can_atlas_2018	119	deceased	0.772101	23.9997
TCGA-AA-3950	coadread_tcga_pan_can_atlas_2018	118	censored	0.772101	23.9997
TCGA-AA-3520	coadread_tcga_pan_can_atlas_2018	117	censored	0.772101	24.0326
TCGA-A6-6649	coadread_tcga_pan_can_atlas_2018	116	censored	0.772101	24.1641
TCGA-A6-2677	coadread_tcga_pan_can_atlas_2018	115	censored	0.772101	24.3285
TCGA-AD-6890	coadread_tcga_pan_can_atlas_2018	114	censored	0.772101	24.5258
TCGA-A6-6652	coadread_tcga_pan_can_atlas_2018	113	censored	0.772101	24.6901
TCGA-AA-3819	coadread_tcga_pan_can_atlas_2018	112	censored	0.772101	25.0189
TCGA-AA-A01P	coadread_tcga_pan_can_atlas_2018	111	deceased	0.765145	25.0518
TCGA-AA-3812	coadread_tcga_pan_can_atlas_2018	110	deceased	0.758189	25.0518
TCGA-DC-4749	coadread_tcga_pan_can_atlas_2018	109	censored	0.758189	25.0518
TCGA-DC-6682	coadread_tcga_pan_can_atlas_2018	108	censored	0.758189	25.0518
TCGA-D5-6533	coadread_tcga_pan_can_atlas_2018	107	censored	0.758189	25.4792
TCGA-G4-6322	coadread_tcga_pan_can_atlas_2018	106	deceased	0.751037	25.9394
TCGA-AA-3538	coadread_tcga_pan_can_atlas_2018	105	censored	0.751037	26.0052
TCGA-AA-3976	coadread_tcga_pan_can_atlas_2018	104	censored	0.751037	26.0052
TCGA-AA-3949	coadread_tcga_pan_can_atlas_2018	103	censored	0.751037	26.0052
TCGA-DC-5337	coadread_tcga_pan_can_atlas_2018	102	censored	0.751037	26.0381
TCGA-G4-6588	coadread_tcga_pan_can_atlas_2018	101	censored	0.751037	26.1696
TCGA-AH-6897	coadread_tcga_pan_can_atlas_2018	100	censored	0.751037	26.4326
TCGA-G5-6641	coadread_tcga_pan_can_atlas_2018	99	censored	0.751037	26.4326
TCGA-AA-3517	coadread_tcga_pan_can_atlas_2018	98	deceased	0.743373	26.9915
TCGA-AA-3980	coadread_tcga_pan_can_atlas_2018	97	censored	0.743373	27.0244
TCGA-AA-3982	coadread_tcga_pan_can_atlas_2018	96	censored	0.743373	27.0244
TCGA-AU-6004	coadread_tcga_pan_can_atlas_2018	95	censored	0.743373	27.0901
TCGA-A6-6137	coadread_tcga_pan_can_atlas_2018	94	censored	0.743373	27.0901
TCGA-AD-6963	coadread_tcga_pan_can_atlas_2018	93	censored	0.743373	27.4189
TCGA-G4-6303	coadread_tcga_pan_can_atlas_2018	92	deceased	0.735293	28.6682
TCGA-AA-3532	coadread_tcga_pan_can_atlas_2018	91	censored	0.735293	28.9969
TCGA-AA-3534	coadread_tcga_pan_can_atlas_2018	90	censored	0.735293	28.9969
TCGA-CM-5341	coadread_tcga_pan_can_atlas_2018	89	censored	0.735293	29.0627
TCGA-A6-5667	coadread_tcga_pan_can_atlas_2018	88	censored	0.735293	29.1613
TCGA-A6-5660	coadread_tcga_pan_can_atlas_2018	87	censored	0.735293	29.1942
TCGA-QG-A5YW	coadread_tcga_pan_can_atlas_2018	86	censored	0.735293	29.4572
TCGA-AZ-6603	coadread_tcga_pan_can_atlas_2018	85	censored	0.735293	29.5558
TCGA-DC-5869	coadread_tcga_pan_can_atlas_2018	84	censored	0.735293	31.0024
TCGA-AG-A01N	coadread_tcga_pan_can_atlas_2018	83	censored	0.735293	31.0024
TCGA-AA-3877	coadread_tcga_pan_can_atlas_2018	82	censored	0.735293	31.0024
TCGA-AA-3858	coadread_tcga_pan_can_atlas_2018	81	censored	0.735293	31.0682
TCGA-QG-A5Z2	coadread_tcga_pan_can_atlas_2018	80	censored	0.735293	31.2983
TCGA-CM-5860	coadread_tcga_pan_can_atlas_2018	79	censored	0.735293	32.0216
TCGA-AA-3855	coadread_tcga_pan_can_atlas_2018	78	censored	0.735293	32.0544
TCGA-F5-6811	coadread_tcga_pan_can_atlas_2018	77	censored	0.735293	32.1859
TCGA-A6-3809	coadread_tcga_pan_can_atlas_2018	76	censored	0.735293	32.7448
TCGA-A6-5656	coadread_tcga_pan_can_atlas_2018	75	censored	0.735293	32.9092
TCGA-AG-3732	coadread_tcga_pan_can_atlas_2018	74	censored	0.735293	32.975
TCGA-QG-A5YX	coadread_tcga_pan_can_atlas_2018	73	censored	0.735293	32.975
TCGA-AA-3947	coadread_tcga_pan_can_atlas_2018	72	censored	0.735293	33.0079
TCGA-AA-A01T	coadread_tcga_pan_can_atlas_2018	71	censored	0.735293	33.0407
TCGA-A6-5661	coadread_tcga_pan_can_atlas_2018	70	censored	0.735293	33.5339
TCGA-F4-6808	coadread_tcga_pan_can_atlas_2018	69	censored	0.735293	33.6654
TCGA-AH-6643	coadread_tcga_pan_can_atlas_2018	68	deceased	0.72448	33.7311
TCGA-AA-3548	coadread_tcga_pan_can_atlas_2018	67	censored	0.72448	33.9941
TCGA-AG-3592	coadread_tcga_pan_can_atlas_2018	66	censored	0.72448	34.027
TCGA-AA-3956	coadread_tcga_pan_can_atlas_2018	65	censored	0.72448	34.027
TCGA-AA-3531	coadread_tcga_pan_can_atlas_2018	64	censored	0.72448	34.027
TCGA-AF-3400	coadread_tcga_pan_can_atlas_2018	63	censored	0.72448	34.4873
TCGA-A6-3807	coadread_tcga_pan_can_atlas_2018	62	censored	0.72448	34.6517
TCGA-AA-A010	coadread_tcga_pan_can_atlas_2018	61	censored	0.72448	34.9804
TCGA-AG-3893	coadread_tcga_pan_can_atlas_2018	60	censored	0.72448	35.0133
TCGA-F4-6569	coadread_tcga_pan_can_atlas_2018	59	censored	0.72448	35.7366
TCGA-G4-6586	coadread_tcga_pan_can_atlas_2018	58	censored	0.72448	35.8023
TCGA-DM-A28F	coadread_tcga_pan_can_atlas_2018	57	censored	0.72448	35.9667
TCGA-AG-3574	coadread_tcga_pan_can_atlas_2018	56	deceased	0.711543	36.0325
TCGA-AA-3524	coadread_tcga_pan_can_atlas_2018	55	censored	0.711543	36.0325
TCGA-AG-4001	coadread_tcga_pan_can_atlas_2018	54	censored	0.711543	36.0325
TCGA-A6-3810	coadread_tcga_pan_can_atlas_2018	53	censored	0.711543	36.5256
TCGA-A6-2686	coadread_tcga_pan_can_atlas_2018	52	censored	0.711543	37.0188
TCGA-AG-A011	coadread_tcga_pan_can_atlas_2018	51	censored	0.711543	37.0188
TCGA-AA-3685	coadread_tcga_pan_can_atlas_2018	50	censored	0.711543	37.0516
TCGA-AA-3522	coadread_tcga_pan_can_atlas_2018	49	censored	0.711543	37.0516
TCGA-F5-6814	coadread_tcga_pan_can_atlas_2018	48	censored	0.711543	37.1832
TCGA-AF-2693	coadread_tcga_pan_can_atlas_2018	47	censored	0.711543	37.9722
TCGA-DM-A0XF	coadread_tcga_pan_can_atlas_2018	46	censored	0.711543	38.2023
TCGA-AA-A024	coadread_tcga_pan_can_atlas_2018	45	censored	0.711543	39.0571
TCGA-G4-6311	coadread_tcga_pan_can_atlas_2018	44	censored	0.711543	39.4187
TCGA-AA-A02F	coadread_tcga_pan_can_atlas_2018	43	censored	0.711543	39.9776
TCGA-AF-A56K	coadread_tcga_pan_can_atlas_2018	42	deceased	0.694601	40.0105
TCGA-AF-2687	coadread_tcga_pan_can_atlas_2018	41	deceased	0.67766	41.6543
TCGA-A6-2678	coadread_tcga_pan_can_atlas_2018	40	censored	0.67766	42.279
TCGA-AF-2691	coadread_tcga_pan_can_atlas_2018	39	censored	0.67766	43.0351
TCGA-D5-6534	coadread_tcga_pan_can_atlas_2018	38	censored	0.67766	43.2653
TCGA-A6-2675	coadread_tcga_pan_can_atlas_2018	37	censored	0.67766	43.4297
TCGA-DM-A1DB	coadread_tcga_pan_can_atlas_2018	36	censored	0.67766	44.3173
TCGA-G4-6306	coadread_tcga_pan_can_atlas_2018	35	censored	0.67766	44.679
TCGA-AG-4022	coadread_tcga_pan_can_atlas_2018	34	censored	0.67766	46.0269
TCGA-G4-6626	coadread_tcga_pan_can_atlas_2018	33	censored	0.67766	46.7502
TCGA-AA-3678	coadread_tcga_pan_can_atlas_2018	32	censored	0.67766	47.0132
TCGA-CI-6623	coadread_tcga_pan_can_atlas_2018	31	censored	0.67766	47.4406
TCGA-AG-3898	coadread_tcga_pan_can_atlas_2018	30	censored	0.67766	48.0324
TCGA-CI-6624	coadread_tcga_pan_can_atlas_2018	29	censored	0.67766	48.1967
TCGA-CK-5912	coadread_tcga_pan_can_atlas_2018	28	censored	0.67766	49.0844
TCGA-AZ-6598	coadread_tcga_pan_can_atlas_2018	27	censored	0.67766	49.4132
TCGA-F5-6465	coadread_tcga_pan_can_atlas_2018	26	censored	0.67766	49.5118
TCGA-AD-6889	coadread_tcga_pan_can_atlas_2018	25	deceased	0.650553	49.8405
TCGA-AG-3598	coadread_tcga_pan_can_atlas_2018	24	censored	0.650553	50.0378
TCGA-CK-5913	coadread_tcga_pan_can_atlas_2018	23	censored	0.650553	51.32
TCGA-DC-6157	coadread_tcga_pan_can_atlas_2018	22	censored	0.650553	51.9775
TCGA-AA-3664	coadread_tcga_pan_can_atlas_2018	21	censored	0.650553	54.0158
TCGA-G4-6307	coadread_tcga_pan_can_atlas_2018	20	censored	0.650553	55.035
TCGA-A6-A56B	coadread_tcga_pan_can_atlas_2018	19	deceased	0.616314	55.1665
TCGA-D5-5541	coadread_tcga_pan_can_atlas_2018	18	censored	0.616314	55.9227
TCGA-DY-A1DD	coadread_tcga_pan_can_atlas_2018	17	censored	0.616314	57.2377
TCGA-G4-6315	coadread_tcga_pan_can_atlas_2018	16	censored	0.616314	61.9062
TCGA-DM-A28C	coadread_tcga_pan_can_atlas_2018	15	deceased	0.575226	63.4185
TCGA-AA-3510	coadread_tcga_pan_can_atlas_2018	14	censored	0.575226	63.9774
TCGA-AF-A56L	coadread_tcga_pan_can_atlas_2018	13	censored	0.575226	65.9828
TCGA-G4-6302	coadread_tcga_pan_can_atlas_2018	12	censored	0.575226	67.2979
TCGA-WS-AB45	coadread_tcga_pan_can_atlas_2018	11	censored	0.575226	70.0266
TCGA-G4-6309	coadread_tcga_pan_can_atlas_2018	10	deceased	0.517703	71.5389
TCGA-G4-6299	coadread_tcga_pan_can_atlas_2018	9	censored	0.517703	74.5636
TCGA-G4-6628	coadread_tcga_pan_can_atlas_2018	8	censored	0.517703	79.6923
TCGA-CK-6747	coadread_tcga_pan_can_atlas_2018	7	censored	0.517703	82.947
TCGA-AZ-4681	coadread_tcga_pan_can_atlas_2018	6	censored	0.517703	106.75
TCGA-DY-A1DE	coadread_tcga_pan_can_atlas_2018	5	deceased	0.414163	109.018
TCGA-AZ-4308	coadread_tcga_pan_can_atlas_2018	4	censored	0.414163	109.281
TCGA-DY-A0XA	coadread_tcga_pan_can_atlas_2018	3	censored	0.414163	126.442
TCGA-G4-6293	coadread_tcga_pan_can_atlas_2018	2	censored	0.414163	133.182
TCGA-DM-A1HB	coadread_tcga_pan_can_atlas_2018	1	censored	0.414163	135.648
(C) KRAS, mutations
Case ID	Study ID	Number at Risk	Status	Survival Rate	Time (months)
TCGA-AG-4021	coadread_tcga_pan_can_atlas_2018	217	deceased	0.995392	0
TCGA-AA-3852	coadread_tcga_pan_can_atlas_2018	216	deceased	0.990783	0
TCGA-AA-3845	coadread_tcga_pan_can_atlas_2018	215	deceased	0.986175	0
TCGA-CM-6678	coadread_tcga_pan_can_atlas_2018	214	deceased	0.981567	0
TCGA-AA-3814	coadread_tcga_pan_can_atlas_2018	213	censored	0.981567	0
TCGA-AA-3695	coadread_tcga_pan_can_atlas_2018	212	censored	0.981567	0
TCGA-AG-A01W	coadread_tcga_pan_can_atlas_2018	211	censored	0.981567	0
TCGA-NH-A6GA	coadread_tcga_pan_can_atlas_2018	210	deceased	0.976893	0.197258
TCGA-AM-5820	coadread_tcga_pan_can_atlas_2018	209	censored	0.976893	0.460269
TCGA-F4-6854	coadread_tcga_pan_can_atlas_2018	208	censored	0.976893	0.526022
TCGA-CK-4947	coadread_tcga_pan_can_atlas_2018	207	deceased	0.972173	0.690403
TCGA-AA-A02O	coadread_tcga_pan_can_atlas_2018	206	censored	0.972173	0.920538
TCGA-AA-3818	coadread_tcga_pan_can_atlas_2018	205	deceased	0.967431	0.986291
TCGA-AG-3727	coadread_tcga_pan_can_atlas_2018	204	censored	0.967431	0.986291
TCGA-AG-3878	coadread_tcga_pan_can_atlas_2018	203	censored	0.967431	0.986291
TCGA-AG-3742	coadread_tcga_pan_can_atlas_2018	202	censored	0.967431	0.986291
TCGA-AG-A020	coadread_tcga_pan_can_atlas_2018	201	censored	0.967431	1.01917
TCGA-AG-3896	coadread_tcga_pan_can_atlas_2018	200	censored	0.967431	1.01917
TCGA-5M-AAT4	coadread_tcga_pan_can_atlas_2018	199	deceased	0.96257	1.61094
TCGA-AA-3511	coadread_tcga_pan_can_atlas_2018	198	deceased	0.957708	1.9397
TCGA-CK-6748	coadread_tcga_pan_can_atlas_2018	197	censored	0.957708	2.00546
TCGA-DM-A1D7	coadread_tcga_pan_can_atlas_2018	196	deceased	0.952822	2.63011
TCGA-AA-A02E	coadread_tcga_pan_can_atlas_2018	195	deceased	0.947936	2.95887
TCGA-CI-6620	coadread_tcga_pan_can_atlas_2018	194	deceased	0.943049	2.95887
TCGA-AZ-6607	coadread_tcga_pan_can_atlas_2018	193	deceased	0.938163	3.18901
TCGA-EF-5830	coadread_tcga_pan_can_atlas_2018	192	censored	0.938163	3.48489
TCGA-AA-A00N	coadread_tcga_pan_can_atlas_2018	191	deceased	0.933251	4.01091
TCGA-F5-6571	coadread_tcga_pan_can_atlas_2018	190	deceased	0.928339	4.01091
TCGA-AG-A00Y	coadread_tcga_pan_can_atlas_2018	189	deceased	0.923428	4.04379
TCGA-D5-6537	coadread_tcga_pan_can_atlas_2018	188	deceased	0.918516	4.04379
TCGA-4N-A93T	coadread_tcga_pan_can_atlas_2018	187	censored	0.918516	4.79995
TCGA-AA-3715	coadread_tcga_pan_can_atlas_2018	186	deceased	0.913577	5.03008
TCGA-AA-3696	coadread_tcga_pan_can_atlas_2018	185	deceased	0.908639	5.03008
TCGA-AZ-4616	coadread_tcga_pan_can_atlas_2018	184	deceased	0.903701	5.12871
TCGA-DM-A285	coadread_tcga_pan_can_atlas_2018	183	censored	0.903701	5.88487
TCGA-AA-3681	coadread_tcga_pan_can_atlas_2018	182	censored	0.903701	5.9835
TCGA-A6-5664	coadread_tcga_pan_can_atlas_2018	181	deceased	0.898708	6.01637
TCGA-AG-A00C	coadread_tcga_pan_can_atlas_2018	180	censored	0.898708	6.01637
TCGA-AZ-6599	coadread_tcga_pan_can_atlas_2018	179	censored	0.898708	6.77253
TCGA-CA-6718	coadread_tcga_pan_can_atlas_2018	178	deceased	0.893659	6.8054
TCGA-AA-3663	coadread_tcga_pan_can_atlas_2018	177	censored	0.893659	6.96979
TCGA-5M-AAT6	coadread_tcga_pan_can_atlas_2018	176	deceased	0.888582	7.19992
TCGA-DM-A280	coadread_tcga_pan_can_atlas_2018	175	censored	0.888582	7.75882
TCGA-AA-3989	coadread_tcga_pan_can_atlas_2018	174	deceased	0.883475	7.95608
TCGA-AG-3726	coadread_tcga_pan_can_atlas_2018	173	censored	0.883475	7.98895
TCGA-A6-A566	coadread_tcga_pan_can_atlas_2018	172	deceased	0.878338	8.44922
TCGA-EI-6882	coadread_tcga_pan_can_atlas_2018	171	censored	0.878338	8.6136
TCGA-NH-A50U	coadread_tcga_pan_can_atlas_2018	170	deceased	0.873172	9.07387
TCGA-AF-6672	coadread_tcga_pan_can_atlas_2018	169	deceased	0.868005	9.1725
TCGA-D5-6927	coadread_tcga_pan_can_atlas_2018	168	censored	0.868005	9.43551
TCGA-F4-6461	coadread_tcga_pan_can_atlas_2018	167	deceased	0.862807	9.46839
TCGA-AA-3848	coadread_tcga_pan_can_atlas_2018	166	deceased	0.85761	10.0602
TCGA-D5-7000	coadread_tcga_pan_can_atlas_2018	165	censored	0.85761	10.2574
TCGA-DM-A288	coadread_tcga_pan_can_atlas_2018	164	deceased	0.85238	10.5204
TCGA-AD-6964	coadread_tcga_pan_can_atlas_2018	163	deceased	0.847151	10.6848
TCGA-AA-3680	coadread_tcga_pan_can_atlas_2018	162	deceased	0.841922	11.0136
TCGA-F4-6806	coadread_tcga_pan_can_atlas_2018	161	deceased	0.836692	11.0465
TCGA-D5-6932	coadread_tcga_pan_can_atlas_2018	160	censored	0.836692	11.3752
TCGA-AZ-6606	coadread_tcga_pan_can_atlas_2018	159	deceased	0.83143	11.7369
TCGA-A6-4105	coadread_tcga_pan_can_atlas_2018	158	deceased	0.826168	11.967
TCGA-EI-7002	coadread_tcga_pan_can_atlas_2018	157	censored	0.826168	11.967
TCGA-AA-3844	coadread_tcga_pan_can_atlas_2018	156	deceased	0.820872	11.9999
TCGA-D5-6931	coadread_tcga_pan_can_atlas_2018	155	censored	0.820872	11.9999
TCGA-F5-6702	coadread_tcga_pan_can_atlas_2018	154	deceased	0.815542	12.0985
TCGA-AZ-6600	coadread_tcga_pan_can_atlas_2018	153	deceased	0.810211	12.0985
TCGA-CA-6716	coadread_tcga_pan_can_atlas_2018	152	censored	0.810211	12.1971
TCGA-CA-5255	coadread_tcga_pan_can_atlas_2018	151	censored	0.810211	12.3615
TCGA-CA-5796	coadread_tcga_pan_can_atlas_2018	150	censored	0.810211	12.3944
TCGA-D5-6539	coadread_tcga_pan_can_atlas_2018	149	censored	0.810211	12.493
TCGA-DM-A1D8	coadread_tcga_pan_can_atlas_2018	148	censored	0.810211	12.5916
TCGA-4T-AA8H	coadread_tcga_pan_can_atlas_2018	147	censored	0.810211	12.6574
TCGA-D5-6529	coadread_tcga_pan_can_atlas_2018	146	deceased	0.804662	12.6903
TCGA-NH-A6GC	coadread_tcga_pan_can_atlas_2018	145	censored	0.804662	12.7889
TCGA-CM-6674	coadread_tcga_pan_can_atlas_2018	144	censored	0.804662	12.9533
TCGA-CM-6168	coadread_tcga_pan_can_atlas_2018	143	censored	0.804662	12.9862
TCGA-AA-3842	coadread_tcga_pan_can_atlas_2018	142	deceased	0.798995	13.019
TCGA-AY-A54L	coadread_tcga_pan_can_atlas_2018	141	deceased	0.793329	13.019
TCGA-AG-3892	coadread_tcga_pan_can_atlas_2018	140	censored	0.793329	13.019
TCGA-G4-6323	coadread_tcga_pan_can_atlas_2018	139	censored	0.793329	13.7752
TCGA-AG-A008	coadread_tcga_pan_can_atlas_2018	138	censored	0.793329	13.9396
TCGA-DC-6155	coadread_tcga_pan_can_atlas_2018	137	censored	0.793329	13.9724
TCGA-G4-6297	coadread_tcga_pan_can_atlas_2018	136	deceased	0.787495	14.4327
TCGA-CM-5863	coadread_tcga_pan_can_atlas_2018	135	censored	0.787495	15.0245
TCGA-D5-6535	coadread_tcga_pan_can_atlas_2018	134	censored	0.787495	15.1231
TCGA-AD-6901	coadread_tcga_pan_can_atlas_2018	133	deceased	0.781574	15.3861
TCGA-D5-6541	coadread_tcga_pan_can_atlas_2018	132	censored	0.781574	15.5834
TCGA-NH-A6GB	coadread_tcga_pan_can_atlas_2018	131	censored	0.781574	15.6491
TCGA-DM-A0XD	coadread_tcga_pan_can_atlas_2018	130	deceased	0.775562	15.9122
TCGA-D5-6536	coadread_tcga_pan_can_atlas_2018	129	deceased	0.76955	16.208
TCGA-A6-5662	coadread_tcga_pan_can_atlas_2018	128	deceased	0.763538	16.2738
TCGA-EI-6881	coadread_tcga_pan_can_atlas_2018	127	censored	0.763538	16.4053
TCGA-AD-A5EK	coadread_tcga_pan_can_atlas_2018	126	censored	0.763538	16.4382
TCGA-SS-A7HO	coadread_tcga_pan_can_atlas_2018	125	deceased	0.75743	16.6354
TCGA-A6-5666	coadread_tcga_pan_can_atlas_2018	124	deceased	0.751321	16.7341
TCGA-NH-A8F8	coadread_tcga_pan_can_atlas_2018	123	deceased	0.745213	16.7998
TCGA-AF-5654	coadread_tcga_pan_can_atlas_2018	122	censored	0.745213	16.8327
TCGA-G4-6294	coadread_tcga_pan_can_atlas_2018	121	deceased	0.739054	16.9971
TCGA-AG-A015	coadread_tcga_pan_can_atlas_2018	120	deceased	0.732896	17.03
TCGA-AG-4008	coadread_tcga_pan_can_atlas_2018	119	censored	0.732896	17.03
TCGA-D5-6538	coadread_tcga_pan_can_atlas_2018	118	censored	0.732896	17.1286
TCGA-EI-6512	coadread_tcga_pan_can_atlas_2018	117	censored	0.732896	17.6875
TCGA-D5-6531	coadread_tcga_pan_can_atlas_2018	116	censored	0.732896	17.7532
TCGA-AY-6386	coadread_tcga_pan_can_atlas_2018	115	censored	0.732896	17.819
TCGA-AY-A69D	coadread_tcga_pan_can_atlas_2018	114	censored	0.732896	17.8519
TCGA-AG-3885	coadread_tcga_pan_can_atlas_2018	113	censored	0.732896	17.9505
TCGA-AA-A03F	coadread_tcga_pan_can_atlas_2018	112	deceased	0.726352	18.0491
TCGA-D5-6532	coadread_tcga_pan_can_atlas_2018	111	censored	0.726352	18.2464
TCGA-EI-6510	coadread_tcga_pan_can_atlas_2018	110	censored	0.726352	18.2793
TCGA-D5-5539	coadread_tcga_pan_can_atlas_2018	109	deceased	0.719688	19.0354
TCGA-AG-3881	coadread_tcga_pan_can_atlas_2018	108	censored	0.719688	19.0354
TCGA-AA-3986	coadread_tcga_pan_can_atlas_2018	107	censored	0.719688	19.0683
TCGA-AA-3530	coadread_tcga_pan_can_atlas_2018	106	censored	0.719688	19.0683
TCGA-NH-A5IV	coadread_tcga_pan_can_atlas_2018	105	censored	0.719688	19.3313
TCGA-NH-A50V	coadread_tcga_pan_can_atlas_2018	104	censored	0.719688	19.3313
TCGA-AY-A71X	coadread_tcga_pan_can_atlas_2018	103	censored	0.719688	19.3313
TCGA-AH-6903	coadread_tcga_pan_can_atlas_2018	102	censored	0.719688	19.4628
TCGA-EI-6507	coadread_tcga_pan_can_atlas_2018	101	censored	0.719688	19.9559
TCGA-AA-A01R	coadread_tcga_pan_can_atlas_2018	100	deceased	0.712491	19.9888
TCGA-AG-3909	coadread_tcga_pan_can_atlas_2018	99	censored	0.712491	19.9888
TCGA-CM-4744	coadread_tcga_pan_can_atlas_2018	98	censored	0.712491	20.0217
TCGA-AF-6655	coadread_tcga_pan_can_atlas_2018	97	censored	0.712491	20.0217
TCGA-A6-A567	coadread_tcga_pan_can_atlas_2018	96	deceased	0.705069	20.1203
TCGA-AD-6965	coadread_tcga_pan_can_atlas_2018	95	deceased	0.697648	21.3039
TCGA-AD-6548	coadread_tcga_pan_can_atlas_2018	94	censored	0.697648	21.3696
TCGA-QL-A97D	coadread_tcga_pan_can_atlas_2018	93	censored	0.697648	21.8957
TCGA-CM-6166	coadread_tcga_pan_can_atlas_2018	92	censored	0.697648	21.9943
TCGA-A6-6138	coadread_tcga_pan_can_atlas_2018	91	censored	0.697648	22.5203
TCGA-D5-5537	coadread_tcga_pan_can_atlas_2018	90	deceased	0.689896	23.7367
TCGA-A6-6654	coadread_tcga_pan_can_atlas_2018	89	censored	0.689896	23.8682
TCGA-AA-3979	coadread_tcga_pan_can_atlas_2018	88	censored	0.689896	23.9997
TCGA-DY-A1DF	coadread_tcga_pan_can_atlas_2018	87	censored	0.689896	24.1312
TCGA-A6-2674	coadread_tcga_pan_can_atlas_2018	86	deceased	0.681874	24.1641
TCGA-A6-6653	coadread_tcga_pan_can_atlas_2018	85	censored	0.681874	24.3943
TCGA-CM-4747	coadread_tcga_pan_can_atlas_2018	84	censored	0.681874	25.0189
TCGA-AG-3901	coadread_tcga_pan_can_atlas_2018	83	censored	0.681874	25.0189
TCGA-AA-3977	coadread_tcga_pan_can_atlas_2018	82	censored	0.681874	25.0189
TCGA-DC-6683	coadread_tcga_pan_can_atlas_2018	81	censored	0.681874	25.0518
TCGA-AD-6895	coadread_tcga_pan_can_atlas_2018	80	censored	0.681874	25.0847
TCGA-DC-6681	coadread_tcga_pan_can_atlas_2018	79	censored	0.681874	25.9723
TCGA-AA-A01X	coadread_tcga_pan_can_atlas_2018	78	deceased	0.673132	26.0052
TCGA-AG-A032	coadread_tcga_pan_can_atlas_2018	77	deceased	0.66439	26.0381
TCGA-CM-4748	coadread_tcga_pan_can_atlas_2018	76	censored	0.66439	26.0381
TCGA-G4-6320	coadread_tcga_pan_can_atlas_2018	75	censored	0.66439	26.4326
TCGA-DM-A28A	coadread_tcga_pan_can_atlas_2018	74	censored	0.66439	26.4655
TCGA-5M-AATE	coadread_tcga_pan_can_atlas_2018	73	deceased	0.655289	26.6298
TCGA-CM-4751	coadread_tcga_pan_can_atlas_2018	72	censored	0.655289	27.0244
TCGA-AA-3994	coadread_tcga_pan_can_atlas_2018	71	censored	0.655289	27.0244
TCGA-AH-6644	coadread_tcga_pan_can_atlas_2018	70	censored	0.655289	27.5504
TCGA-G4-6304	coadread_tcga_pan_can_atlas_2018	69	deceased	0.645792	28.2408
TCGA-CM-6164	coadread_tcga_pan_can_atlas_2018	68	censored	0.645792	29.0298
TCGA-AF-4110	coadread_tcga_pan_can_atlas_2018	67	censored	0.645792	29.9832
TCGA-CM-5349	coadread_tcga_pan_can_atlas_2018	66	censored	0.645792	30.0819
TCGA-A6-5659	coadread_tcga_pan_can_atlas_2018	65	censored	0.645792	30.4435
TCGA-AA-A01I	coadread_tcga_pan_can_atlas_2018	64	censored	0.645792	31.0024
TCGA-A6-2685	coadread_tcga_pan_can_atlas_2018	63	deceased	0.635541	31.1668
TCGA-A6-5657	coadread_tcga_pan_can_atlas_2018	62	censored	0.635541	31.6271
TCGA-AG-3902	coadread_tcga_pan_can_atlas_2018	61	censored	0.635541	32.0216
TCGA-A6-2684	coadread_tcga_pan_can_atlas_2018	60	deceased	0.624949	32.0873
TCGA-A6-4107	coadread_tcga_pan_can_atlas_2018	59	censored	0.624949	32.449
TCGA-DY-A1H8	coadread_tcga_pan_can_atlas_2018	58	censored	0.624949	32.6133
TCGA-G4-6627	coadread_tcga_pan_can_atlas_2018	57	deceased	0.613985	32.975
TCGA-AY-5543	coadread_tcga_pan_can_atlas_2018	56	censored	0.613985	33.0079
TCGA-AA-A02W	coadread_tcga_pan_can_atlas_2018	55	deceased	0.602821	33.0407
TCGA-AA-3851	coadread_tcga_pan_can_atlas_2018	54	censored	0.602821	33.0736
TCGA-D5-5538	coadread_tcga_pan_can_atlas_2018	53	deceased	0.591447	33.1065
TCGA-A6-3808	coadread_tcga_pan_can_atlas_2018	52	censored	0.591447	33.3366
TCGA-AG-3591	coadread_tcga_pan_can_atlas_2018	51	censored	0.591447	34.027
TCGA-AA-3975	coadread_tcga_pan_can_atlas_2018	50	censored	0.591447	34.0599
TCGA-F4-6805	coadread_tcga_pan_can_atlas_2018	49	censored	0.591447	34.4215
TCGA-AG-3887	coadread_tcga_pan_can_atlas_2018	48	deceased	0.579126	34.9804
TCGA-AA-3502	coadread_tcga_pan_can_atlas_2018	47	censored	0.579126	35.0133
TCGA-F4-6856	coadread_tcga_pan_can_atlas_2018	46	censored	0.579126	35.3092
TCGA-F4-6463	coadread_tcga_pan_can_atlas_2018	45	censored	0.579126	35.7366
TCGA-AA-3854	coadread_tcga_pan_can_atlas_2018	44	censored	0.579126	36.0325
TCGA-F5-6812	coadread_tcga_pan_can_atlas_2018	43	censored	0.579126	36.4928
TCGA-AA-3841	coadread_tcga_pan_can_atlas_2018	42	censored	0.579126	36.953
TCGA-AA-A01Z	coadread_tcga_pan_can_atlas_2018	41	deceased	0.565001	37.0188
TCGA-AG-3731	coadread_tcga_pan_can_atlas_2018	40	censored	0.565001	37.0188
TCGA-CM-4746	coadread_tcga_pan_can_atlas_2018	39	censored	0.565001	37.0188
TCGA-A6-2681	coadread_tcga_pan_can_atlas_2018	38	deceased	0.550132	37.8078
TCGA-F5-6861	coadread_tcga_pan_can_atlas_2018	37	censored	0.550132	38.1366
TCGA-AH-6544	coadread_tcga_pan_can_atlas_2018	36	censored	0.550132	38.564
TCGA-AA-3837	coadread_tcga_pan_can_atlas_2018	35	censored	0.550132	38.9914
TCGA-AA-A02Y	coadread_tcga_pan_can_atlas_2018	34	censored	0.550132	39.9776
TCGA-AA-A03J	coadread_tcga_pan_can_atlas_2018	33	censored	0.550132	40.9639
TCGA-AG-A02X	coadread_tcga_pan_can_atlas_2018	32	censored	0.550132	40.9968
TCGA-QG-A5YV	coadread_tcga_pan_can_atlas_2018	31	censored	0.550132	42.7721
TCGA-F4-6807	coadread_tcga_pan_can_atlas_2018	30	censored	0.550132	43.0351
TCGA-DC-6160	coadread_tcga_pan_can_atlas_2018	29	censored	0.550132	44.0214
TCGA-CI-6622	coadread_tcga_pan_can_atlas_2018	28	censored	0.550132	44.7776
TCGA-AA-3675	coadread_tcga_pan_can_atlas_2018	27	censored	0.550132	47.0461
TCGA-F4-6855	coadread_tcga_pan_can_atlas_2018	26	censored	0.550132	47.4077
TCGA-F4-6703	coadread_tcga_pan_can_atlas_2018	25	censored	0.550132	47.868
TCGA-DM-A1D6	coadread_tcga_pan_can_atlas_2018	24	censored	0.550132	49.9063
TCGA-AA-3673	coadread_tcga_pan_can_atlas_2018	23	censored	0.550132	50.0378
TCGA-AA-3864	coadread_tcga_pan_can_atlas_2018	22	censored	0.550132	52.9967
TCGA-D5-5540	coadread_tcga_pan_can_atlas_2018	21	censored	0.550132	56.0871
TCGA-AA-3506	coadread_tcga_pan_can_atlas_2018	20	censored	0.550132	58.0268
TCGA-AZ-4315	coadread_tcga_pan_can_atlas_2018	19	censored	0.550132	58.3884
TCGA-DM-A28G	coadread_tcga_pan_can_atlas_2018	18	censored	0.550132	60.7884
TCGA-AA-3655	coadread_tcga_pan_can_atlas_2018	17	censored	0.550132	61.0185
TCGA-AG-A02N	coadread_tcga_pan_can_atlas_2018	16	censored	0.550132	61.9719
TCGA-DM-A1D4	coadread_tcga_pan_can_atlas_2018	15	deceased	0.513457	63.1226
TCGA-AA-3660	coadread_tcga_pan_can_atlas_2018	14	censored	0.513457	78.0813
TCGA-CL-5917	coadread_tcga_pan_can_atlas_2018	13	censored	0.513457	78.1142
TCGA-CK-4950	coadread_tcga_pan_can_atlas_2018	12	censored	0.513457	85.4456
TCGA-AZ-5407	coadread_tcga_pan_can_atlas_2018	11	censored	0.513457	88.2073
TCGA-DM-A28M	coadread_tcga_pan_can_atlas_2018	10	censored	0.513457	95.177
TCGA-DM-A28K	coadread_tcga_pan_can_atlas_2018	9	censored	0.513457	98.2345
TCGA-DM-A0X9	coadread_tcga_pan_can_atlas_2018	8	censored	0.513457	119.703
TCGA-DM-A28E	coadread_tcga_pan_can_atlas_2018	7	censored	0.513457	119.933
TCGA-CK-6751	coadread_tcga_pan_can_atlas_2018	6	censored	0.513457	124.273
TCGA-DM-A1D0	coadread_tcga_pan_can_atlas_2018	5	censored	0.513457	130.651
TCGA-DM-A1HA	coadread_tcga_pan_can_atlas_2018	4	censored	0.513457	131.505
TCGA-DM-A282	coadread_tcga_pan_can_atlas_2018	3	censored	0.513457	139.166
TCGA-DM-A1D9	coadread_tcga_pan_can_atlas_2018	2	censored	0.513457	140.382
TCGA-CK-4948	coadread_tcga_pan_can_atlas_2018	1	censored	0.513457	148.009

## Sheet: FIGURE1C
Disease Free
(B) KRAS WT
Case ID	Study ID	Number at Risk	Status	Survival Rate	Time (months)
TCGA-AH-6547	coadread_tcga_pan_can_atlas_2018	115	censored	1	2.4986
TCGA-T9-A92H	coadread_tcga_pan_can_atlas_2018	114	deceased	0.991228	2.66298
TCGA-AA-3558	coadread_tcga_pan_can_atlas_2018	113	deceased	0.982456	3.02462
TCGA-AD-6899	coadread_tcga_pan_can_atlas_2018	112	censored	0.982456	5.78624
TCGA-CL-5918	coadread_tcga_pan_can_atlas_2018	111	censored	0.982456	7.16704
TCGA-CM-4750	coadread_tcga_pan_can_atlas_2018	110	censored	0.982456	8.02183
TCGA-AA-3519	coadread_tcga_pan_can_atlas_2018	109	censored	0.982456	9.07387
TCGA-F4-6460	coadread_tcga_pan_can_atlas_2018	108	deceased	0.973359	10.2903
TCGA-AD-6888	coadread_tcga_pan_can_atlas_2018	107	deceased	0.964263	11.2766
TCGA-AF-A56N	coadread_tcga_pan_can_atlas_2018	106	censored	0.964263	11.8355
TCGA-AD-5900	coadread_tcga_pan_can_atlas_2018	105	censored	0.964263	12.1643
TCGA-F5-6864	coadread_tcga_pan_can_atlas_2018	104	censored	0.964263	12.4601
TCGA-CA-5256	coadread_tcga_pan_can_atlas_2018	103	censored	0.964263	12.4601
TCGA-CA-6715	coadread_tcga_pan_can_atlas_2018	102	censored	0.964263	12.5916
TCGA-CA-5797	coadread_tcga_pan_can_atlas_2018	101	censored	0.964263	12.5916
TCGA-DT-5265	coadread_tcga_pan_can_atlas_2018	100	censored	0.964263	12.6245
TCGA-CA-5254	coadread_tcga_pan_can_atlas_2018	99	censored	0.964263	12.6903
TCGA-CA-6717	coadread_tcga_pan_can_atlas_2018	98	censored	0.964263	12.756
TCGA-CM-4752	coadread_tcga_pan_can_atlas_2018	97	censored	0.964263	13.019
TCGA-AA-3561	coadread_tcga_pan_can_atlas_2018	96	censored	0.964263	13.9396
TCGA-AA-A004	coadread_tcga_pan_can_atlas_2018	95	censored	0.964263	13.9396
TCGA-CL-4957	coadread_tcga_pan_can_atlas_2018	94	censored	0.964263	13.9724
TCGA-AG-3894	coadread_tcga_pan_can_atlas_2018	93	censored	0.964263	14.0053
TCGA-AA-3544	coadread_tcga_pan_can_atlas_2018	92	censored	0.964263	14.0053
TCGA-AA-3667	coadread_tcga_pan_can_atlas_2018	91	censored	0.964263	14.0053
TCGA-AA-A017	coadread_tcga_pan_can_atlas_2018	90	censored	0.964263	15.0245
TCGA-3L-AA1B	coadread_tcga_pan_can_atlas_2018	89	censored	0.964263	15.6163
TCGA-AA-3833	coadread_tcga_pan_can_atlas_2018	88	censored	0.964263	15.945
TCGA-AA-3971	coadread_tcga_pan_can_atlas_2018	87	censored	0.964263	16.0765
TCGA-AA-3866	coadread_tcga_pan_can_atlas_2018	86	censored	0.964263	17.03
TCGA-AA-3831	coadread_tcga_pan_can_atlas_2018	85	censored	0.964263	17.9834
TCGA-NH-A50T	coadread_tcga_pan_can_atlas_2018	84	censored	0.964263	18.1806
TCGA-AA-3526	coadread_tcga_pan_can_atlas_2018	83	censored	0.964263	19.0683
TCGA-A6-6781	coadread_tcga_pan_can_atlas_2018	82	censored	0.964263	19.6601
TCGA-AA-3560	coadread_tcga_pan_can_atlas_2018	81	censored	0.964263	19.9888
TCGA-A6-6780	coadread_tcga_pan_can_atlas_2018	80	censored	0.964263	20.1203
TCGA-A6-6782	coadread_tcga_pan_can_atlas_2018	79	censored	0.964263	20.2847
TCGA-AA-3955	coadread_tcga_pan_can_atlas_2018	78	censored	0.964263	20.9751
TCGA-AG-A002	coadread_tcga_pan_can_atlas_2018	77	censored	0.964263	20.9751
TCGA-AA-3549	coadread_tcga_pan_can_atlas_2018	76	censored	0.964263	21.008
TCGA-DC-4745	coadread_tcga_pan_can_atlas_2018	75	censored	0.964263	21.008
TCGA-AY-6197	coadread_tcga_pan_can_atlas_2018	74	censored	0.964263	21.4354
TCGA-AA-A00Z	coadread_tcga_pan_can_atlas_2018	73	censored	0.964263	21.9943
TCGA-AA-3968	coadread_tcga_pan_can_atlas_2018	72	censored	0.964263	21.9943
TCGA-AF-3911	coadread_tcga_pan_can_atlas_2018	71	deceased	0.950681	22.8491
TCGA-CM-4743	coadread_tcga_pan_can_atlas_2018	70	censored	0.950681	23.0463
TCGA-AA-3950	coadread_tcga_pan_can_atlas_2018	69	censored	0.950681	23.9997
TCGA-A6-6649	coadread_tcga_pan_can_atlas_2018	68	censored	0.950681	24.1641
TCGA-AD-6890	coadread_tcga_pan_can_atlas_2018	67	censored	0.950681	24.5258
TCGA-AA-3819	coadread_tcga_pan_can_atlas_2018	66	censored	0.950681	25.0189
TCGA-AA-3812	coadread_tcga_pan_can_atlas_2018	65	deceased	0.936055	25.0518
TCGA-DC-4749	coadread_tcga_pan_can_atlas_2018	64	censored	0.936055	25.0518
TCGA-D5-6533	coadread_tcga_pan_can_atlas_2018	63	censored	0.936055	25.4792
TCGA-AA-3538	coadread_tcga_pan_can_atlas_2018	62	censored	0.936055	26.0052
TCGA-AA-3976	coadread_tcga_pan_can_atlas_2018	61	censored	0.936055	26.0052
TCGA-AA-3949	coadread_tcga_pan_can_atlas_2018	60	censored	0.936055	26.0052
TCGA-AH-6897	coadread_tcga_pan_can_atlas_2018	59	censored	0.936055	26.4326
TCGA-AA-3517	coadread_tcga_pan_can_atlas_2018	58	deceased	0.919917	26.9915
TCGA-AA-3980	coadread_tcga_pan_can_atlas_2018	57	censored	0.919917	27.0244
TCGA-A6-6137	coadread_tcga_pan_can_atlas_2018	56	censored	0.919917	27.0901
TCGA-AD-6963	coadread_tcga_pan_can_atlas_2018	55	censored	0.919917	27.4189
TCGA-AA-3534	coadread_tcga_pan_can_atlas_2018	54	censored	0.919917	28.9969
TCGA-CM-5341	coadread_tcga_pan_can_atlas_2018	53	censored	0.919917	29.0627
TCGA-A6-5667	coadread_tcga_pan_can_atlas_2018	52	censored	0.919917	29.1613
TCGA-A6-5660	coadread_tcga_pan_can_atlas_2018	51	censored	0.919917	29.1942
TCGA-QG-A5YW	coadread_tcga_pan_can_atlas_2018	50	censored	0.919917	29.4572
TCGA-AZ-6603	coadread_tcga_pan_can_atlas_2018	49	censored	0.919917	29.5558
TCGA-AA-3877	coadread_tcga_pan_can_atlas_2018	48	censored	0.919917	31.0024
TCGA-AA-3858	coadread_tcga_pan_can_atlas_2018	47	censored	0.919917	31.0682
TCGA-QG-A5Z2	coadread_tcga_pan_can_atlas_2018	46	censored	0.919917	31.2983
TCGA-F5-6811	coadread_tcga_pan_can_atlas_2018	45	censored	0.919917	32.1859
TCGA-A6-5656	coadread_tcga_pan_can_atlas_2018	44	censored	0.919917	32.9092
TCGA-AG-3732	coadread_tcga_pan_can_atlas_2018	43	censored	0.919917	32.975
TCGA-QG-A5YX	coadread_tcga_pan_can_atlas_2018	42	censored	0.919917	32.975
TCGA-AA-3947	coadread_tcga_pan_can_atlas_2018	41	censored	0.919917	33.0079
TCGA-AA-A01T	coadread_tcga_pan_can_atlas_2018	40	censored	0.919917	33.0407
TCGA-A6-5661	coadread_tcga_pan_can_atlas_2018	39	censored	0.919917	33.5339
TCGA-F4-6808	coadread_tcga_pan_can_atlas_2018	38	censored	0.919917	33.6654
TCGA-AH-6643	coadread_tcga_pan_can_atlas_2018	37	deceased	0.895054	33.7311
TCGA-AA-3548	coadread_tcga_pan_can_atlas_2018	36	censored	0.895054	33.9941
TCGA-AA-3531	coadread_tcga_pan_can_atlas_2018	35	censored	0.895054	34.027
TCGA-AA-A010	coadread_tcga_pan_can_atlas_2018	34	censored	0.895054	34.9804
TCGA-AG-3893	coadread_tcga_pan_can_atlas_2018	33	censored	0.895054	35.0133
TCGA-F4-6569	coadread_tcga_pan_can_atlas_2018	32	censored	0.895054	35.7366
TCGA-AA-3524	coadread_tcga_pan_can_atlas_2018	31	censored	0.895054	36.0325
TCGA-A6-3810	coadread_tcga_pan_can_atlas_2018	30	censored	0.895054	36.5256
TCGA-A6-2686	coadread_tcga_pan_can_atlas_2018	29	censored	0.895054	37.0188
TCGA-AA-3685	coadread_tcga_pan_can_atlas_2018	28	censored	0.895054	37.0516
TCGA-AA-3522	coadread_tcga_pan_can_atlas_2018	27	censored	0.895054	37.0516
TCGA-F5-6814	coadread_tcga_pan_can_atlas_2018	26	censored	0.895054	37.1832
TCGA-AA-A024	coadread_tcga_pan_can_atlas_2018	25	censored	0.895054	39.0571
TCGA-AF-A56K	coadread_tcga_pan_can_atlas_2018	24	deceased	0.85776	40.0105
TCGA-AF-2687	coadread_tcga_pan_can_atlas_2018	23	deceased	0.820466	41.6543
TCGA-A6-2678	coadread_tcga_pan_can_atlas_2018	22	censored	0.820466	42.279
TCGA-AF-2691	coadread_tcga_pan_can_atlas_2018	21	censored	0.820466	43.0351
TCGA-D5-6534	coadread_tcga_pan_can_atlas_2018	20	censored	0.820466	43.2653
TCGA-A6-2675	coadread_tcga_pan_can_atlas_2018	19	censored	0.820466	43.4297
TCGA-AG-4022	coadread_tcga_pan_can_atlas_2018	18	censored	0.820466	46.0269
TCGA-AA-3678	coadread_tcga_pan_can_atlas_2018	17	censored	0.820466	47.0132
TCGA-CK-5912	coadread_tcga_pan_can_atlas_2018	16	censored	0.820466	49.0844
TCGA-AZ-6598	coadread_tcga_pan_can_atlas_2018	15	censored	0.820466	49.4132
TCGA-F5-6465	coadread_tcga_pan_can_atlas_2018	14	censored	0.820466	49.5118
TCGA-AD-6889	coadread_tcga_pan_can_atlas_2018	13	deceased	0.757353	49.8405
TCGA-CK-5913	coadread_tcga_pan_can_atlas_2018	12	censored	0.757353	51.32
TCGA-A6-A56B	coadread_tcga_pan_can_atlas_2018	11	deceased	0.688503	55.1665
TCGA-D5-5541	coadread_tcga_pan_can_atlas_2018	10	censored	0.688503	55.9227
TCGA-AA-3510	coadread_tcga_pan_can_atlas_2018	9	censored	0.688503	63.9774
TCGA-AF-A56L	coadread_tcga_pan_can_atlas_2018	8	censored	0.688503	65.9828
TCGA-WS-AB45	coadread_tcga_pan_can_atlas_2018	7	censored	0.688503	70.0266
TCGA-G4-6309	coadread_tcga_pan_can_atlas_2018	6	deceased	0.573753	71.5389
TCGA-G4-6628	coadread_tcga_pan_can_atlas_2018	5	censored	0.573753	79.6923
TCGA-CK-6747	coadread_tcga_pan_can_atlas_2018	4	censored	0.573753	82.947
TCGA-AZ-4681	coadread_tcga_pan_can_atlas_2018	3	censored	0.573753	106.75
TCGA-AZ-4308	coadread_tcga_pan_can_atlas_2018	2	censored	0.573753	109.281
TCGA-G4-6293	coadread_tcga_pan_can_atlas_2018	1	censored	0.573753	133.182
(C) KRAS, mutations
Case ID	Study ID	Number at Risk	Status	Survival Rate	Time (months)
TCGA-F4-6854	coadread_tcga_pan_can_atlas_2018	83	censored	1	0.526022
TCGA-AA-3511	coadread_tcga_pan_can_atlas_2018	82	deceased	0.987805	1.9397
TCGA-F5-6571	coadread_tcga_pan_can_atlas_2018	81	deceased	0.97561	4.01091
TCGA-AG-A00Y	coadread_tcga_pan_can_atlas_2018	80	deceased	0.963415	4.04379
TCGA-AA-3681	coadread_tcga_pan_can_atlas_2018	79	censored	0.963415	5.9835
TCGA-AG-A00C	coadread_tcga_pan_can_atlas_2018	78	censored	0.963415	6.01637
TCGA-AZ-6599	coadread_tcga_pan_can_atlas_2018	77	censored	0.963415	6.77253
TCGA-CA-6718	coadread_tcga_pan_can_atlas_2018	76	deceased	0.950738	6.8054
TCGA-AA-3663	coadread_tcga_pan_can_atlas_2018	75	censored	0.950738	6.96979
TCGA-F4-6806	coadread_tcga_pan_can_atlas_2018	74	deceased	0.93789	11.0465
TCGA-CA-6716	coadread_tcga_pan_can_atlas_2018	73	censored	0.93789	12.1971
TCGA-CA-5255	coadread_tcga_pan_can_atlas_2018	72	censored	0.93789	12.3615
TCGA-CA-5796	coadread_tcga_pan_can_atlas_2018	71	censored	0.93789	12.3944
TCGA-4T-AA8H	coadread_tcga_pan_can_atlas_2018	70	censored	0.93789	12.6574
TCGA-AA-3842	coadread_tcga_pan_can_atlas_2018	69	deceased	0.924298	13.019
TCGA-AY-A54L	coadread_tcga_pan_can_atlas_2018	68	deceased	0.910705	13.019
TCGA-AG-3892	coadread_tcga_pan_can_atlas_2018	67	censored	0.910705	13.019
TCGA-AG-A008	coadread_tcga_pan_can_atlas_2018	66	censored	0.910705	13.9396
TCGA-AD-6901	coadread_tcga_pan_can_atlas_2018	65	deceased	0.896694	15.3861
TCGA-AD-A5EK	coadread_tcga_pan_can_atlas_2018	64	censored	0.896694	16.4382
TCGA-SS-A7HO	coadread_tcga_pan_can_atlas_2018	63	deceased	0.882461	16.6354
TCGA-A6-5666	coadread_tcga_pan_can_atlas_2018	62	deceased	0.868228	16.7341
TCGA-AG-4008	coadread_tcga_pan_can_atlas_2018	61	censored	0.868228	17.03
TCGA-AY-6386	coadread_tcga_pan_can_atlas_2018	60	censored	0.868228	17.819
TCGA-AY-A69D	coadread_tcga_pan_can_atlas_2018	59	censored	0.868228	17.8519
TCGA-AG-3885	coadread_tcga_pan_can_atlas_2018	58	censored	0.868228	17.9505
TCGA-AA-3986	coadread_tcga_pan_can_atlas_2018	57	censored	0.868228	19.0683
TCGA-AA-3530	coadread_tcga_pan_can_atlas_2018	56	censored	0.868228	19.0683
TCGA-NH-A5IV	coadread_tcga_pan_can_atlas_2018	55	censored	0.868228	19.3313
TCGA-NH-A50V	coadread_tcga_pan_can_atlas_2018	54	censored	0.868228	19.3313
TCGA-AY-A71X	coadread_tcga_pan_can_atlas_2018	53	censored	0.868228	19.3313
TCGA-AH-6903	coadread_tcga_pan_can_atlas_2018	52	censored	0.868228	19.4628
TCGA-AG-3909	coadread_tcga_pan_can_atlas_2018	51	censored	0.868228	19.9888
TCGA-CM-4744	coadread_tcga_pan_can_atlas_2018	50	censored	0.868228	20.0217
TCGA-AF-6655	coadread_tcga_pan_can_atlas_2018	49	censored	0.868228	20.0217
TCGA-AD-6965	coadread_tcga_pan_can_atlas_2018	48	deceased	0.85014	21.3039
TCGA-AD-6548	coadread_tcga_pan_can_atlas_2018	47	censored	0.85014	21.3696
TCGA-QL-A97D	coadread_tcga_pan_can_atlas_2018	46	censored	0.85014	21.8957
TCGA-D5-5537	coadread_tcga_pan_can_atlas_2018	45	deceased	0.831248	23.7367
TCGA-A6-6654	coadread_tcga_pan_can_atlas_2018	44	censored	0.831248	23.8682
TCGA-AA-3979	coadread_tcga_pan_can_atlas_2018	43	censored	0.831248	23.9997
TCGA-A6-6653	coadread_tcga_pan_can_atlas_2018	42	censored	0.831248	24.3943
TCGA-AA-3977	coadread_tcga_pan_can_atlas_2018	41	censored	0.831248	25.0189
TCGA-AD-6895	coadread_tcga_pan_can_atlas_2018	40	censored	0.831248	25.0847
TCGA-CM-4748	coadread_tcga_pan_can_atlas_2018	39	censored	0.831248	26.0381
TCGA-CM-4751	coadread_tcga_pan_can_atlas_2018	38	censored	0.831248	27.0244
TCGA-AA-3994	coadread_tcga_pan_can_atlas_2018	37	censored	0.831248	27.0244
TCGA-AH-6644	coadread_tcga_pan_can_atlas_2018	36	censored	0.831248	27.5504
TCGA-A6-5659	coadread_tcga_pan_can_atlas_2018	35	censored	0.831248	30.4435
TCGA-AA-A01I	coadread_tcga_pan_can_atlas_2018	34	censored	0.831248	31.0024
TCGA-A6-5657	coadread_tcga_pan_can_atlas_2018	33	censored	0.831248	31.6271
TCGA-A6-4107	coadread_tcga_pan_can_atlas_2018	32	censored	0.831248	32.449
TCGA-G4-6627	coadread_tcga_pan_can_atlas_2018	31	deceased	0.804433	32.975
TCGA-AA-A02W	coadread_tcga_pan_can_atlas_2018	30	deceased	0.777619	33.0407
TCGA-AG-3591	coadread_tcga_pan_can_atlas_2018	29	censored	0.777619	34.027
TCGA-AA-3975	coadread_tcga_pan_can_atlas_2018	28	censored	0.777619	34.0599
TCGA-F4-6805	coadread_tcga_pan_can_atlas_2018	27	censored	0.777619	34.4215
TCGA-AA-3502	coadread_tcga_pan_can_atlas_2018	26	censored	0.777619	35.0133
TCGA-F4-6856	coadread_tcga_pan_can_atlas_2018	25	censored	0.777619	35.3092
TCGA-F4-6463	coadread_tcga_pan_can_atlas_2018	24	censored	0.777619	35.7366
TCGA-AA-3854	coadread_tcga_pan_can_atlas_2018	23	censored	0.777619	36.0325
TCGA-F5-6812	coadread_tcga_pan_can_atlas_2018	22	censored	0.777619	36.4928
TCGA-AA-3841	coadread_tcga_pan_can_atlas_2018	21	censored	0.777619	36.953
TCGA-CM-4746	coadread_tcga_pan_can_atlas_2018	20	censored	0.777619	37.0188
TCGA-A6-2681	coadread_tcga_pan_can_atlas_2018	19	deceased	0.736691	37.8078
TCGA-F5-6861	coadread_tcga_pan_can_atlas_2018	18	censored	0.736691	38.1366
TCGA-AA-3837	coadread_tcga_pan_can_atlas_2018	17	censored	0.736691	38.9914
TCGA-AA-A02Y	coadread_tcga_pan_can_atlas_2018	16	censored	0.736691	39.9776
TCGA-AA-A03J	coadread_tcga_pan_can_atlas_2018	15	censored	0.736691	40.9639
TCGA-QG-A5YV	coadread_tcga_pan_can_atlas_2018	14	censored	0.736691	42.7721
TCGA-F4-6807	coadread_tcga_pan_can_atlas_2018	13	censored	0.736691	43.0351
TCGA-AA-3675	coadread_tcga_pan_can_atlas_2018	12	censored	0.736691	47.0461
TCGA-F4-6855	coadread_tcga_pan_can_atlas_2018	11	censored	0.736691	47.4077
TCGA-F4-6703	coadread_tcga_pan_can_atlas_2018	10	censored	0.736691	47.868
TCGA-AA-3673	coadread_tcga_pan_can_atlas_2018	9	censored	0.736691	50.0378
TCGA-AA-3864	coadread_tcga_pan_can_atlas_2018	8	censored	0.736691	52.9967
TCGA-D5-5540	coadread_tcga_pan_can_atlas_2018	7	censored	0.736691	56.0871
TCGA-AA-3655	coadread_tcga_pan_can_atlas_2018	6	censored	0.736691	61.0185
TCGA-AA-3660	coadread_tcga_pan_can_atlas_2018	5	censored	0.736691	78.0813
TCGA-CL-5917	coadread_tcga_pan_can_atlas_2018	4	censored	0.736691	78.1142
TCGA-CK-4950	coadread_tcga_pan_can_atlas_2018	3	censored	0.736691	85.4456
TCGA-AZ-5407	coadread_tcga_pan_can_atlas_2018	2	censored	0.736691	88.2073
TCGA-CK-4948	coadread_tcga_pan_can_atlas_2018	1	censored	0.736691	148.009

## Sheet: FIGURE1D
Disease-specific
(B) KRAS WT
Case ID	Study ID	Number at Risk	Status	Survival Rate	Time (months)
TCGA-AA-3850	coadread_tcga_pan_can_atlas_2018	304	deceased	0.996711	0
TCGA-AA-3529	coadread_tcga_pan_can_atlas_2018	303	deceased	0.993421	0
TCGA-AG-A01Y	coadread_tcga_pan_can_atlas_2018	302	censored	0.993421	0
TCGA-AA-3527	coadread_tcga_pan_can_atlas_2018	301	censored	0.993421	0
TCGA-AG-4015	coadread_tcga_pan_can_atlas_2018	300	censored	0.993421	0
TCGA-AG-A01L	coadread_tcga_pan_can_atlas_2018	299	censored	0.993421	0
TCGA-AA-3684	coadread_tcga_pan_can_atlas_2018	298	censored	0.993421	0
TCGA-CK-6746	coadread_tcga_pan_can_atlas_2018	297	censored	0.993421	0
TCGA-AA-3712	coadread_tcga_pan_can_atlas_2018	296	censored	0.993421	0
TCGA-AD-A5EJ	coadread_tcga_pan_can_atlas_2018	295	censored	0.993421	0
TCGA-AA-3693	coadread_tcga_pan_can_atlas_2018	294	censored	0.993421	0
TCGA-AA-3984	coadread_tcga_pan_can_atlas_2018	293	censored	0.993421	0
TCGA-AA-A022	coadread_tcga_pan_can_atlas_2018	292	censored	0.993421	0
TCGA-CK-5915	coadread_tcga_pan_can_atlas_2018	291	censored	0.993421	0
TCGA-AG-3602	coadread_tcga_pan_can_atlas_2018	290	censored	0.993421	0
TCGA-AY-6196	coadread_tcga_pan_can_atlas_2018	289	censored	0.993421	0.197258
TCGA-AM-5821	coadread_tcga_pan_can_atlas_2018	288	censored	0.993421	0.920538
TCGA-AY-4071	coadread_tcga_pan_can_atlas_2018	287	censored	0.993421	0.953414
TCGA-AG-3605	coadread_tcga_pan_can_atlas_2018	286	censored	0.993421	0.986291
TCGA-AA-3856	coadread_tcga_pan_can_atlas_2018	285	censored	0.993421	0.986291
TCGA-AG-3883	coadread_tcga_pan_can_atlas_2018	284	censored	0.993421	1.01917
TCGA-AA-3496	coadread_tcga_pan_can_atlas_2018	283	censored	0.993421	1.01917
TCGA-AA-3514	coadread_tcga_pan_can_atlas_2018	282	censored	0.993421	1.01917
TCGA-AA-A01V	coadread_tcga_pan_can_atlas_2018	281	censored	0.993421	1.01917
TCGA-AG-A01J	coadread_tcga_pan_can_atlas_2018	280	censored	0.993421	1.01917
TCGA-AA-A01S	coadread_tcga_pan_can_atlas_2018	279	censored	0.993421	1.01917
TCGA-AA-3821	coadread_tcga_pan_can_atlas_2018	278	censored	0.993421	1.01917
TCGA-AZ-4323	coadread_tcga_pan_can_atlas_2018	277	deceased	0.989835	1.41368
TCGA-F4-6704	coadread_tcga_pan_can_atlas_2018	276	censored	0.989835	1.54519
TCGA-AG-A026	coadread_tcga_pan_can_atlas_2018	275	deceased	0.986235	1.9397
TCGA-AA-3666	coadread_tcga_pan_can_atlas_2018	274	deceased	0.982636	2.00546
TCGA-AA-3952	coadread_tcga_pan_can_atlas_2018	273	deceased	0.979036	2.00546
TCGA-AG-3594	coadread_tcga_pan_can_atlas_2018	272	deceased	0.975437	2.00546
TCGA-AA-A02H	coadread_tcga_pan_can_atlas_2018	271	deceased	0.971838	2.00546
TCGA-AA-3966	coadread_tcga_pan_can_atlas_2018	270	censored	0.971838	2.00546
TCGA-AH-6547	coadread_tcga_pan_can_atlas_2018	269	censored	0.971838	2.4986
TCGA-AA-3492	coadread_tcga_pan_can_atlas_2018	268	censored	0.971838	3.02462
TCGA-EF-5831	coadread_tcga_pan_can_atlas_2018	267	censored	0.971838	4.1753
TCGA-CM-5862	coadread_tcga_pan_can_atlas_2018	266	deceased	0.968184	5.03008
TCGA-AZ-6605	coadread_tcga_pan_can_atlas_2018	265	censored	0.968184	5.22734
TCGA-AZ-4614	coadread_tcga_pan_can_atlas_2018	264	deceased	0.964517	5.65473
TCGA-AD-6899	coadread_tcga_pan_can_atlas_2018	263	censored	0.964517	5.78624
TCGA-CI-6619	coadread_tcga_pan_can_atlas_2018	262	censored	0.964517	6.04925
TCGA-F4-6570	coadread_tcga_pan_can_atlas_2018	261	censored	0.964517	6.18075
TCGA-AA-3489	coadread_tcga_pan_can_atlas_2018	260	deceased	0.960807	7.03554
TCGA-AG-3581	coadread_tcga_pan_can_atlas_2018	259	censored	0.960807	7.06842
TCGA-CL-5918	coadread_tcga_pan_can_atlas_2018	258	censored	0.960807	7.16704
TCGA-D5-6898	coadread_tcga_pan_can_atlas_2018	257	censored	0.960807	7.52868
TCGA-CM-4750	coadread_tcga_pan_can_atlas_2018	256	censored	0.960807	8.02183
TCGA-AG-3580	coadread_tcga_pan_can_atlas_2018	255	censored	0.960807	8.02183
TCGA-G4-6295	coadread_tcga_pan_can_atlas_2018	254	censored	0.960807	8.35059
TCGA-QG-A5Z1	coadread_tcga_pan_can_atlas_2018	253	censored	0.960807	8.41635
TCGA-EI-7004	coadread_tcga_pan_can_atlas_2018	252	censored	0.960807	8.44922
TCGA-F4-6459	coadread_tcga_pan_can_atlas_2018	251	censored	0.960807	8.6136
TCGA-D5-6926	coadread_tcga_pan_can_atlas_2018	250	censored	0.960807	9.041
TCGA-AG-A016	coadread_tcga_pan_can_atlas_2018	249	censored	0.960807	9.07387
TCGA-AA-3519	coadread_tcga_pan_can_atlas_2018	248	censored	0.960807	9.07387
TCGA-AA-3811	coadread_tcga_pan_can_atlas_2018	247	deceased	0.956917	10.0602
TCGA-CM-6679	coadread_tcga_pan_can_atlas_2018	246	censored	0.956917	10.0602
TCGA-D5-6922	coadread_tcga_pan_can_atlas_2018	245	censored	0.956917	10.1259
TCGA-EI-6884	coadread_tcga_pan_can_atlas_2018	244	censored	0.956917	10.7834
TCGA-DC-6158	coadread_tcga_pan_can_atlas_2018	243	censored	0.956917	10.9807
TCGA-CM-6172	coadread_tcga_pan_can_atlas_2018	242	censored	0.956917	11.0136
TCGA-CM-6677	coadread_tcga_pan_can_atlas_2018	241	censored	0.956917	11.0793
TCGA-CM-6676	coadread_tcga_pan_can_atlas_2018	240	censored	0.956917	11.0793
TCGA-EI-6883	coadread_tcga_pan_can_atlas_2018	239	censored	0.956917	11.5067
TCGA-D5-6928	coadread_tcga_pan_can_atlas_2018	238	censored	0.956917	11.6382
TCGA-AF-A56N	coadread_tcga_pan_can_atlas_2018	237	censored	0.956917	11.8355
TCGA-F5-6863	coadread_tcga_pan_can_atlas_2018	236	deceased	0.952862	11.8684
TCGA-T9-A92H	coadread_tcga_pan_can_atlas_2018	235	censored	0.952862	11.9012
TCGA-DC-6154	coadread_tcga_pan_can_atlas_2018	234	censored	0.952862	11.9999
TCGA-CM-6162	coadread_tcga_pan_can_atlas_2018	233	censored	0.952862	11.9999
TCGA-AG-3575	coadread_tcga_pan_can_atlas_2018	232	censored	0.952862	11.9999
TCGA-CM-6680	coadread_tcga_pan_can_atlas_2018	231	censored	0.952862	12.0327
TCGA-AG-3599	coadread_tcga_pan_can_atlas_2018	230	censored	0.952862	12.0327
TCGA-AD-5900	coadread_tcga_pan_can_atlas_2018	229	censored	0.952862	12.1643
TCGA-D5-6920	coadread_tcga_pan_can_atlas_2018	228	censored	0.952862	12.3944
TCGA-D5-6923	coadread_tcga_pan_can_atlas_2018	227	censored	0.952862	12.4273
TCGA-F5-6864	coadread_tcga_pan_can_atlas_2018	226	censored	0.952862	12.4601
TCGA-CA-5256	coadread_tcga_pan_can_atlas_2018	225	censored	0.952862	12.4601
TCGA-CA-6715	coadread_tcga_pan_can_atlas_2018	224	censored	0.952862	12.5916
TCGA-CA-5797	coadread_tcga_pan_can_atlas_2018	223	censored	0.952862	12.5916
TCGA-DT-5265	coadread_tcga_pan_can_atlas_2018	222	censored	0.952862	12.6245
TCGA-CA-5254	coadread_tcga_pan_can_atlas_2018	221	censored	0.952862	12.6903
TCGA-CA-6717	coadread_tcga_pan_can_atlas_2018	220	censored	0.952862	12.756
TCGA-CM-6169	coadread_tcga_pan_can_atlas_2018	219	censored	0.952862	13.019
TCGA-CM-4752	coadread_tcga_pan_can_atlas_2018	218	censored	0.952862	13.019
TCGA-AA-3973	coadread_tcga_pan_can_atlas_2018	217	censored	0.952862	13.0519
TCGA-CM-6675	coadread_tcga_pan_can_atlas_2018	216	censored	0.952862	13.0519
TCGA-F4-6809	coadread_tcga_pan_can_atlas_2018	215	deceased	0.948431	13.2492
TCGA-D5-6930	coadread_tcga_pan_can_atlas_2018	214	censored	0.948431	13.3478
TCGA-D5-6929	coadread_tcga_pan_can_atlas_2018	213	censored	0.948431	13.4136
TCGA-AF-2692	coadread_tcga_pan_can_atlas_2018	212	censored	0.948431	13.5451
TCGA-EI-6885	coadread_tcga_pan_can_atlas_2018	211	censored	0.948431	13.6437
TCGA-CI-6621	coadread_tcga_pan_can_atlas_2018	210	censored	0.948431	13.7752
TCGA-AA-3561	coadread_tcga_pan_can_atlas_2018	209	censored	0.948431	13.9396
TCGA-AA-A004	coadread_tcga_pan_can_atlas_2018	208	censored	0.948431	13.9396
TCGA-CL-4957	coadread_tcga_pan_can_atlas_2018	207	censored	0.948431	13.9724
TCGA-AG-3894	coadread_tcga_pan_can_atlas_2018	206	censored	0.948431	14.0053
TCGA-AA-3544	coadread_tcga_pan_can_atlas_2018	205	censored	0.948431	14.0053
TCGA-AA-3667	coadread_tcga_pan_can_atlas_2018	204	censored	0.948431	14.0053
TCGA-CM-6163	coadread_tcga_pan_can_atlas_2018	203	censored	0.948431	14.0382
TCGA-CM-6171	coadread_tcga_pan_can_atlas_2018	202	censored	0.948431	14.0382
TCGA-D5-6924	coadread_tcga_pan_can_atlas_2018	201	censored	0.948431	14.3012
TCGA-CA-6719	coadread_tcga_pan_can_atlas_2018	200	censored	0.948431	14.3012
TCGA-AU-3779	coadread_tcga_pan_can_atlas_2018	199	censored	0.948431	14.4985
TCGA-CM-6167	coadread_tcga_pan_can_atlas_2018	198	censored	0.948431	14.9916
TCGA-CM-6170	coadread_tcga_pan_can_atlas_2018	197	censored	0.948431	15.0245
TCGA-AA-A017	coadread_tcga_pan_can_atlas_2018	196	censored	0.948431	15.0245
TCGA-CM-5864	coadread_tcga_pan_can_atlas_2018	195	censored	0.948431	15.0245
TCGA-AA-A01C	coadread_tcga_pan_can_atlas_2018	194	censored	0.948431	15.0245
TCGA-AA-3679	coadread_tcga_pan_can_atlas_2018	193	censored	0.948431	15.0245
TCGA-CM-6161	coadread_tcga_pan_can_atlas_2018	192	censored	0.948431	15.0245
TCGA-CM-5861	coadread_tcga_pan_can_atlas_2018	191	censored	0.948431	15.0245
TCGA-AD-6888	coadread_tcga_pan_can_atlas_2018	190	deceased	0.943439	15.5176
TCGA-CK-4952	coadread_tcga_pan_can_atlas_2018	189	censored	0.943439	15.6163
TCGA-3L-AA1B	coadread_tcga_pan_can_atlas_2018	188	censored	0.943439	15.6163
TCGA-EI-6511	coadread_tcga_pan_can_atlas_2018	187	censored	0.943439	15.8464
TCGA-AA-3833	coadread_tcga_pan_can_atlas_2018	186	censored	0.943439	15.945
TCGA-CM-6165	coadread_tcga_pan_can_atlas_2018	185	censored	0.943439	16.0437
TCGA-AA-3971	coadread_tcga_pan_can_atlas_2018	184	censored	0.943439	16.0765
TCGA-D5-6540	coadread_tcga_pan_can_atlas_2018	183	censored	0.943439	16.1423
TCGA-A6-A565	coadread_tcga_pan_can_atlas_2018	182	deceased	0.938255	16.2409
TCGA-AY-4070	coadread_tcga_pan_can_atlas_2018	181	deceased	0.933071	16.3067
TCGA-EI-6514	coadread_tcga_pan_can_atlas_2018	180	censored	0.933071	16.3067
TCGA-EI-6513	coadread_tcga_pan_can_atlas_2018	179	censored	0.933071	16.3395
TCGA-A6-2683	coadread_tcga_pan_can_atlas_2018	178	deceased	0.927829	16.5697
TCGA-EI-6509	coadread_tcga_pan_can_atlas_2018	177	censored	0.927829	16.9971
TCGA-CM-5868	coadread_tcga_pan_can_atlas_2018	176	censored	0.927829	17.03
TCGA-AA-3846	coadread_tcga_pan_can_atlas_2018	175	censored	0.927829	17.03
TCGA-AG-3890	coadread_tcga_pan_can_atlas_2018	174	censored	0.927829	17.03
TCGA-AA-3866	coadread_tcga_pan_can_atlas_2018	173	censored	0.927829	17.03
TCGA-AF-2690	coadread_tcga_pan_can_atlas_2018	172	censored	0.927829	17.2272
TCGA-EI-6917	coadread_tcga_pan_can_atlas_2018	171	censored	0.927829	17.4573
TCGA-NH-A8F7	coadread_tcga_pan_can_atlas_2018	170	censored	0.927829	17.8519
TCGA-AA-3831	coadread_tcga_pan_can_atlas_2018	169	censored	0.927829	17.9834
TCGA-AA-3875	coadread_tcga_pan_can_atlas_2018	168	censored	0.927829	18.0491
TCGA-NH-A50T	coadread_tcga_pan_can_atlas_2018	167	censored	0.927829	18.1806
TCGA-AY-A8YK	coadread_tcga_pan_can_atlas_2018	166	censored	0.927829	18.8381
TCGA-AA-3688	coadread_tcga_pan_can_atlas_2018	165	censored	0.927829	19.0025
TCGA-AA-3713	coadread_tcga_pan_can_atlas_2018	164	censored	0.927829	19.0354
TCGA-AA-3526	coadread_tcga_pan_can_atlas_2018	163	censored	0.927829	19.0683
TCGA-F5-6813	coadread_tcga_pan_can_atlas_2018	162	deceased	0.922102	19.6601
TCGA-A6-6781	coadread_tcga_pan_can_atlas_2018	161	censored	0.922102	19.6601
TCGA-AG-3882	coadread_tcga_pan_can_atlas_2018	160	censored	0.922102	19.9888
TCGA-AA-3560	coadread_tcga_pan_can_atlas_2018	159	censored	0.922102	19.9888
TCGA-AG-3583	coadread_tcga_pan_can_atlas_2018	158	deceased	0.916266	20.0546
TCGA-A6-6780	coadread_tcga_pan_can_atlas_2018	157	censored	0.916266	20.1203
TCGA-A6-6782	coadread_tcga_pan_can_atlas_2018	156	censored	0.916266	20.2847
TCGA-D5-6530	coadread_tcga_pan_can_atlas_2018	155	censored	0.916266	20.4162
TCGA-EI-6506	coadread_tcga_pan_can_atlas_2018	154	censored	0.916266	20.5477
TCGA-A6-6650	coadread_tcga_pan_can_atlas_2018	153	censored	0.916266	20.6135
TCGA-EI-6508	coadread_tcga_pan_can_atlas_2018	152	censored	0.916266	20.9094
TCGA-AA-3955	coadread_tcga_pan_can_atlas_2018	151	censored	0.916266	20.9751
TCGA-AA-3558	coadread_tcga_pan_can_atlas_2018	150	censored	0.916266	20.9751
TCGA-AG-3725	coadread_tcga_pan_can_atlas_2018	149	censored	0.916266	20.9751
TCGA-AG-A002	coadread_tcga_pan_can_atlas_2018	148	censored	0.916266	20.9751
TCGA-AA-3549	coadread_tcga_pan_can_atlas_2018	147	censored	0.916266	21.008
TCGA-DC-4745	coadread_tcga_pan_can_atlas_2018	146	censored	0.916266	21.008
TCGA-CK-5916	coadread_tcga_pan_can_atlas_2018	145	deceased	0.909947	21.1395
TCGA-AY-6197	coadread_tcga_pan_can_atlas_2018	144	censored	0.909947	21.4354
TCGA-A6-6651	coadread_tcga_pan_can_atlas_2018	143	censored	0.909947	21.7641
TCGA-AA-A00Z	coadread_tcga_pan_can_atlas_2018	142	censored	0.909947	21.9943
TCGA-AA-3968	coadread_tcga_pan_can_atlas_2018	141	censored	0.909947	21.9943
TCGA-CK-5914	coadread_tcga_pan_can_atlas_2018	140	censored	0.909947	21.9943
TCGA-AA-A02R	coadread_tcga_pan_can_atlas_2018	139	deceased	0.903401	22.0272
TCGA-CM-5344	coadread_tcga_pan_can_atlas_2018	138	censored	0.903401	22.0272
TCGA-A6-5665	coadread_tcga_pan_can_atlas_2018	137	censored	0.903401	22.06
TCGA-G4-6321	coadread_tcga_pan_can_atlas_2018	136	censored	0.903401	22.0929
TCGA-AZ-4682	coadread_tcga_pan_can_atlas_2018	135	deceased	0.896709	22.3559
TCGA-CM-5348	coadread_tcga_pan_can_atlas_2018	134	censored	0.896709	22.9806
TCGA-CM-4743	coadread_tcga_pan_can_atlas_2018	133	censored	0.896709	23.0463
TCGA-G4-6298	coadread_tcga_pan_can_atlas_2018	132	deceased	0.889915	23.5066
TCGA-AG-3584	coadread_tcga_pan_can_atlas_2018	131	deceased	0.883122	23.9997
TCGA-AA-3950	coadread_tcga_pan_can_atlas_2018	130	censored	0.883122	23.9997
TCGA-AA-3520	coadread_tcga_pan_can_atlas_2018	129	censored	0.883122	24.0326
TCGA-AA-3867	coadread_tcga_pan_can_atlas_2018	128	censored	0.883122	24.0326
TCGA-A6-6649	coadread_tcga_pan_can_atlas_2018	127	censored	0.883122	24.1641
TCGA-A6-2677	coadread_tcga_pan_can_atlas_2018	126	censored	0.883122	24.3285
TCGA-AF-6136	coadread_tcga_pan_can_atlas_2018	125	censored	0.883122	24.3614
TCGA-AD-6890	coadread_tcga_pan_can_atlas_2018	124	censored	0.883122	24.5258
TCGA-A6-6652	coadread_tcga_pan_can_atlas_2018	123	censored	0.883122	24.6901
TCGA-AA-3819	coadread_tcga_pan_can_atlas_2018	122	censored	0.883122	25.0189
TCGA-DC-4749	coadread_tcga_pan_can_atlas_2018	121	censored	0.883122	25.0518
TCGA-DC-6682	coadread_tcga_pan_can_atlas_2018	120	censored	0.883122	25.0518
TCGA-A6-6142	coadread_tcga_pan_can_atlas_2018	119	censored	0.883122	25.0847
TCGA-A6-6648	coadread_tcga_pan_can_atlas_2018	118	censored	0.883122	25.1833
TCGA-D5-6533	coadread_tcga_pan_can_atlas_2018	117	censored	0.883122	25.4792
TCGA-AA-3538	coadread_tcga_pan_can_atlas_2018	116	censored	0.883122	26.0052
TCGA-AA-3976	coadread_tcga_pan_can_atlas_2018	115	censored	0.883122	26.0052
TCGA-AA-3949	coadread_tcga_pan_can_atlas_2018	114	censored	0.883122	26.0052
TCGA-G4-6322	coadread_tcga_pan_can_atlas_2018	113	censored	0.883122	26.0381
TCGA-DC-5337	coadread_tcga_pan_can_atlas_2018	112	censored	0.883122	26.0381
TCGA-G4-6588	coadread_tcga_pan_can_atlas_2018	111	censored	0.883122	26.1696
TCGA-AH-6897	coadread_tcga_pan_can_atlas_2018	110	censored	0.883122	26.4326
TCGA-G5-6641	coadread_tcga_pan_can_atlas_2018	109	censored	0.883122	26.4326
TCGA-AA-3980	coadread_tcga_pan_can_atlas_2018	108	censored	0.883122	27.0244
TCGA-AA-3982	coadread_tcga_pan_can_atlas_2018	107	censored	0.883122	27.0244
TCGA-AU-6004	coadread_tcga_pan_can_atlas_2018	106	censored	0.883122	27.0901
TCGA-A6-6137	coadread_tcga_pan_can_atlas_2018	105	censored	0.883122	27.0901
TCGA-AD-6963	coadread_tcga_pan_can_atlas_2018	104	censored	0.883122	27.4189
TCGA-AA-3532	coadread_tcga_pan_can_atlas_2018	103	censored	0.883122	28.9969
TCGA-AA-3534	coadread_tcga_pan_can_atlas_2018	102	censored	0.883122	28.9969
TCGA-CM-5341	coadread_tcga_pan_can_atlas_2018	101	censored	0.883122	29.0627
TCGA-A6-5667	coadread_tcga_pan_can_atlas_2018	100	censored	0.883122	29.1613
TCGA-A6-5660	coadread_tcga_pan_can_atlas_2018	99	censored	0.883122	29.1942
TCGA-QG-A5YW	coadread_tcga_pan_can_atlas_2018	98	censored	0.883122	29.4572
TCGA-AZ-6603	coadread_tcga_pan_can_atlas_2018	97	censored	0.883122	29.5558
TCGA-DC-5869	coadread_tcga_pan_can_atlas_2018	96	censored	0.883122	31.0024
TCGA-AG-A01N	coadread_tcga_pan_can_atlas_2018	95	censored	0.883122	31.0024
TCGA-AA-3877	coadread_tcga_pan_can_atlas_2018	94	censored	0.883122	31.0024
TCGA-DC-6156	coadread_tcga_pan_can_atlas_2018	93	censored	0.883122	31.0024
TCGA-AA-3858	coadread_tcga_pan_can_atlas_2018	92	censored	0.883122	31.0682
TCGA-QG-A5Z2	coadread_tcga_pan_can_atlas_2018	91	censored	0.883122	31.2983
TCGA-F4-6460	coadread_tcga_pan_can_atlas_2018	90	deceased	0.87331	31.9558
TCGA-CM-5860	coadread_tcga_pan_can_atlas_2018	89	censored	0.87331	32.0216
TCGA-AA-3855	coadread_tcga_pan_can_atlas_2018	88	censored	0.87331	32.0544
TCGA-F5-6811	coadread_tcga_pan_can_atlas_2018	87	censored	0.87331	32.1859
TCGA-A6-3809	coadread_tcga_pan_can_atlas_2018	86	censored	0.87331	32.7448
TCGA-A6-5656	coadread_tcga_pan_can_atlas_2018	85	censored	0.87331	32.9092
TCGA-AZ-4615	coadread_tcga_pan_can_atlas_2018	84	censored	0.87331	32.9421
TCGA-AG-3732	coadread_tcga_pan_can_atlas_2018	83	censored	0.87331	32.975
TCGA-QG-A5YX	coadread_tcga_pan_can_atlas_2018	82	censored	0.87331	32.975
TCGA-AA-3947	coadread_tcga_pan_can_atlas_2018	81	censored	0.87331	33.0079
TCGA-AA-A01T	coadread_tcga_pan_can_atlas_2018	80	censored	0.87331	33.0407
TCGA-A6-5661	coadread_tcga_pan_can_atlas_2018	79	censored	0.87331	33.5339
TCGA-F4-6808	coadread_tcga_pan_can_atlas_2018	78	censored	0.87331	33.6654
TCGA-AA-3548	coadread_tcga_pan_can_atlas_2018	77	censored	0.87331	33.9941
TCGA-AG-3592	coadread_tcga_pan_can_atlas_2018	76	censored	0.87331	34.027
TCGA-AA-3956	coadread_tcga_pan_can_atlas_2018	75	censored	0.87331	34.027
TCGA-AA-3531	coadread_tcga_pan_can_atlas_2018	74	censored	0.87331	34.027
TCGA-AF-3400	coadread_tcga_pan_can_atlas_2018	73	censored	0.87331	34.4873
TCGA-A6-3807	coadread_tcga_pan_can_atlas_2018	72	censored	0.87331	34.6517
TCGA-AA-A010	coadread_tcga_pan_can_atlas_2018	71	censored	0.87331	34.9804
TCGA-AG-3893	coadread_tcga_pan_can_atlas_2018	70	censored	0.87331	35.0133
TCGA-AA-3812	coadread_tcga_pan_can_atlas_2018	69	censored	0.87331	35.0462
TCGA-F4-6569	coadread_tcga_pan_can_atlas_2018	68	censored	0.87331	35.7366
TCGA-G4-6586	coadread_tcga_pan_can_atlas_2018	67	censored	0.87331	35.8023
TCGA-AA-3692	coadread_tcga_pan_can_atlas_2018	66	deceased	0.860078	35.9996
TCGA-G4-6317	coadread_tcga_pan_can_atlas_2018	65	censored	0.860078	35.9996
TCGA-AG-3574	coadread_tcga_pan_can_atlas_2018	64	deceased	0.846639	36.0325
TCGA-AA-3524	coadread_tcga_pan_can_atlas_2018	63	censored	0.846639	36.0325
TCGA-AG-4001	coadread_tcga_pan_can_atlas_2018	62	censored	0.846639	36.0325
TCGA-A6-3810	coadread_tcga_pan_can_atlas_2018	61	censored	0.846639	36.5256
TCGA-A6-2686	coadread_tcga_pan_can_atlas_2018	60	censored	0.846639	37.0188
TCGA-AG-A011	coadread_tcga_pan_can_atlas_2018	59	censored	0.846639	37.0188
TCGA-AA-3685	coadread_tcga_pan_can_atlas_2018	58	censored	0.846639	37.0516
TCGA-AA-3522	coadread_tcga_pan_can_atlas_2018	57	censored	0.846639	37.0516
TCGA-F5-6814	coadread_tcga_pan_can_atlas_2018	56	censored	0.846639	37.1832
TCGA-AF-3911	coadread_tcga_pan_can_atlas_2018	55	censored	0.846639	37.7421
TCGA-AF-2693	coadread_tcga_pan_can_atlas_2018	54	censored	0.846639	37.9722
TCGA-AA-A01P	coadread_tcga_pan_can_atlas_2018	53	deceased	0.830665	38.0708
TCGA-RU-A8FL	coadread_tcga_pan_can_atlas_2018	52	censored	0.830665	38.6955
TCGA-AA-3517	coadread_tcga_pan_can_atlas_2018	51	censored	0.830665	38.9914
TCGA-AA-A024	coadread_tcga_pan_can_atlas_2018	50	censored	0.830665	39.0571
TCGA-G4-6311	coadread_tcga_pan_can_atlas_2018	49	censored	0.830665	39.4187
TCGA-AF-2689	coadread_tcga_pan_can_atlas_2018	48	deceased	0.813359	39.4845
TCGA-AA-A02F	coadread_tcga_pan_can_atlas_2018	47	censored	0.813359	39.9776
TCGA-A6-2678	coadread_tcga_pan_can_atlas_2018	46	censored	0.813359	42.279
TCGA-AF-2691	coadread_tcga_pan_can_atlas_2018	45	censored	0.813359	43.0351
TCGA-AH-6643	coadread_tcga_pan_can_atlas_2018	44	deceased	0.794874	43.1995
TCGA-D5-6534	coadread_tcga_pan_can_atlas_2018	43	censored	0.794874	43.2653
TCGA-A6-2675	coadread_tcga_pan_can_atlas_2018	42	censored	0.794874	43.4297
TCGA-A6-2671	coadread_tcga_pan_can_atlas_2018	41	deceased	0.775487	43.7584
TCGA-G4-6306	coadread_tcga_pan_can_atlas_2018	40	censored	0.775487	44.679
TCGA-AG-4022	coadread_tcga_pan_can_atlas_2018	39	censored	0.775487	46.0269
TCGA-G4-6626	coadread_tcga_pan_can_atlas_2018	38	censored	0.775487	46.7502
TCGA-AF-2687	coadread_tcga_pan_can_atlas_2018	37	censored	0.775487	46.9146
TCGA-AA-3678	coadread_tcga_pan_can_atlas_2018	36	censored	0.775487	47.0132
TCGA-CI-6623	coadread_tcga_pan_can_atlas_2018	35	censored	0.775487	47.4406
TCGA-AG-3898	coadread_tcga_pan_can_atlas_2018	34	censored	0.775487	48.0324
TCGA-CI-6624	coadread_tcga_pan_can_atlas_2018	33	censored	0.775487	48.1967
TCGA-CK-5912	coadread_tcga_pan_can_atlas_2018	32	censored	0.775487	49.0844
TCGA-AZ-6598	coadread_tcga_pan_can_atlas_2018	31	censored	0.775487	49.4132
TCGA-F5-6465	coadread_tcga_pan_can_atlas_2018	30	censored	0.775487	49.5118
TCGA-AG-3598	coadread_tcga_pan_can_atlas_2018	29	censored	0.775487	50.0378
TCGA-CK-5913	coadread_tcga_pan_can_atlas_2018	28	censored	0.775487	51.32
TCGA-DC-6157	coadread_tcga_pan_can_atlas_2018	27	censored	0.775487	51.9775
TCGA-AA-3664	coadread_tcga_pan_can_atlas_2018	26	censored	0.775487	54.0158
TCGA-G4-6307	coadread_tcga_pan_can_atlas_2018	25	censored	0.775487	55.035
TCGA-D5-5541	coadread_tcga_pan_can_atlas_2018	24	censored	0.775487	55.9227
TCGA-A6-A56B	coadread_tcga_pan_can_atlas_2018	23	censored	0.775487	56.2514
TCGA-G4-6315	coadread_tcga_pan_can_atlas_2018	22	censored	0.775487	61.9062
TCGA-AZ-5403	coadread_tcga_pan_can_atlas_2018	21	deceased	0.738559	62.7938
TCGA-AA-3510	coadread_tcga_pan_can_atlas_2018	20	censored	0.738559	63.9774
TCGA-AZ-4684	coadread_tcga_pan_can_atlas_2018	19	censored	0.738559	64.9965
TCGA-G4-6303	coadread_tcga_pan_can_atlas_2018	18	deceased	0.697528	65.8513
TCGA-AF-A56L	coadread_tcga_pan_can_atlas_2018	17	censored	0.697528	65.9828
TCGA-G4-6302	coadread_tcga_pan_can_atlas_2018	16	censored	0.697528	67.2979
TCGA-WS-AB45	coadread_tcga_pan_can_atlas_2018	15	censored	0.697528	70.0266
TCGA-CK-4951	coadread_tcga_pan_can_atlas_2018	14	censored	0.697528	70.1581
TCGA-G4-6299	coadread_tcga_pan_can_atlas_2018	13	censored	0.697528	74.5636
TCGA-G4-6628	coadread_tcga_pan_can_atlas_2018	12	censored	0.697528	79.6923
TCGA-CK-6747	coadread_tcga_pan_can_atlas_2018	11	censored	0.697528	82.947
TCGA-AD-6889	coadread_tcga_pan_can_atlas_2018	10	censored	0.697528	83.2429
TCGA-G4-6309	coadread_tcga_pan_can_atlas_2018	9	censored	0.697528	85.4785
TCGA-AF-A56K	coadread_tcga_pan_can_atlas_2018	8	censored	0.697528	86.6292
TCGA-AZ-4681	coadread_tcga_pan_can_atlas_2018	7	censored	0.697528	106.75
TCGA-AZ-4308	coadread_tcga_pan_can_atlas_2018	6	censored	0.697528	109.281
TCGA-DM-A28H	coadread_tcga_pan_can_atlas_2018	5	censored	0.697528	117.073
TCGA-DY-A0XA	coadread_tcga_pan_can_atlas_2018	4	censored	0.697528	126.442
TCGA-DY-A1DE	coadread_tcga_pan_can_atlas_2018	3	censored	0.697528	129.27
TCGA-G4-6293	coadread_tcga_pan_can_atlas_2018	2	censored	0.697528	133.182
TCGA-DM-A1HB	coadread_tcga_pan_can_atlas_2018	1	censored	0.697528	135.648
(C) KRAS, mutations
Case ID	Study ID	Number at Risk	Status	Survival Rate	Time (months)
TCGA-AA-3852	coadread_tcga_pan_can_atlas_2018	205	deceased	0.995122	0
TCGA-AA-3845	coadread_tcga_pan_can_atlas_2018	204	deceased	0.990244	0
TCGA-AA-3814	coadread_tcga_pan_can_atlas_2018	203	censored	0.990244	0
TCGA-AA-3695	coadread_tcga_pan_can_atlas_2018	202	censored	0.990244	0
TCGA-AG-A01W	coadread_tcga_pan_can_atlas_2018	201	censored	0.990244	0
TCGA-AM-5820	coadread_tcga_pan_can_atlas_2018	200	censored	0.990244	0.460269
TCGA-F4-6854	coadread_tcga_pan_can_atlas_2018	199	censored	0.990244	0.526022
TCGA-AA-A02O	coadread_tcga_pan_can_atlas_2018	198	censored	0.990244	0.920538
TCGA-AA-3818	coadread_tcga_pan_can_atlas_2018	197	deceased	0.985217	0.986291
TCGA-AG-3727	coadread_tcga_pan_can_atlas_2018	196	censored	0.985217	0.986291
TCGA-AG-3878	coadread_tcga_pan_can_atlas_2018	195	censored	0.985217	0.986291
TCGA-AG-3742	coadread_tcga_pan_can_atlas_2018	194	censored	0.985217	0.986291
TCGA-AG-A020	coadread_tcga_pan_can_atlas_2018	193	censored	0.985217	1.01917
TCGA-AG-3896	coadread_tcga_pan_can_atlas_2018	192	censored	0.985217	1.01917
TCGA-5M-AAT4	coadread_tcga_pan_can_atlas_2018	191	deceased	0.980059	1.61094
TCGA-CK-6748	coadread_tcga_pan_can_atlas_2018	190	censored	0.980059	2.00546
TCGA-AA-A02E	coadread_tcga_pan_can_atlas_2018	189	deceased	0.974874	2.95887
TCGA-AZ-6607	coadread_tcga_pan_can_atlas_2018	188	deceased	0.969688	3.18901
TCGA-EF-5830	coadread_tcga_pan_can_atlas_2018	187	censored	0.969688	3.48489
TCGA-AG-4021	coadread_tcga_pan_can_atlas_2018	186	deceased	0.964475	3.97804
TCGA-AA-A00N	coadread_tcga_pan_can_atlas_2018	185	deceased	0.959261	4.01091
TCGA-D5-6537	coadread_tcga_pan_can_atlas_2018	184	deceased	0.954048	4.79995
TCGA-4N-A93T	coadread_tcga_pan_can_atlas_2018	183	censored	0.954048	4.79995
TCGA-AA-3696	coadread_tcga_pan_can_atlas_2018	182	deceased	0.948806	5.03008
TCGA-AZ-4616	coadread_tcga_pan_can_atlas_2018	181	deceased	0.943564	5.12871
TCGA-AA-3681	coadread_tcga_pan_can_atlas_2018	180	censored	0.943564	5.9835
TCGA-AG-A00C	coadread_tcga_pan_can_atlas_2018	179	censored	0.943564	6.01637
TCGA-AZ-6599	coadread_tcga_pan_can_atlas_2018	178	censored	0.943564	6.77253
TCGA-AA-3511	coadread_tcga_pan_can_atlas_2018	177	censored	0.943564	6.96979
TCGA-AA-3663	coadread_tcga_pan_can_atlas_2018	176	censored	0.943564	6.96979
TCGA-AA-3989	coadread_tcga_pan_can_atlas_2018	175	deceased	0.938172	7.95608
TCGA-AG-3726	coadread_tcga_pan_can_atlas_2018	174	censored	0.938172	7.98895
TCGA-EI-6882	coadread_tcga_pan_can_atlas_2018	173	censored	0.938172	8.6136
TCGA-D5-6927	coadread_tcga_pan_can_atlas_2018	172	censored	0.938172	9.43551
TCGA-5M-AAT6	coadread_tcga_pan_can_atlas_2018	171	deceased	0.932686	9.53414
TCGA-NH-A6GA	coadread_tcga_pan_can_atlas_2018	170	deceased	0.927199	9.92866
TCGA-AA-3848	coadread_tcga_pan_can_atlas_2018	169	deceased	0.921713	10.0602
TCGA-CA-6718	coadread_tcga_pan_can_atlas_2018	168	deceased	0.916227	10.0602
TCGA-D5-7000	coadread_tcga_pan_can_atlas_2018	167	censored	0.916227	10.2574
TCGA-AD-6964	coadread_tcga_pan_can_atlas_2018	166	deceased	0.910707	10.8821
TCGA-NH-A50U	coadread_tcga_pan_can_atlas_2018	165	deceased	0.905188	10.9807
TCGA-AA-3680	coadread_tcga_pan_can_atlas_2018	164	deceased	0.899668	11.0136
TCGA-CM-6678	coadread_tcga_pan_can_atlas_2018	163	censored	0.899668	11.0136
TCGA-F4-6461	coadread_tcga_pan_can_atlas_2018	162	deceased	0.894115	11.1122
TCGA-D5-6932	coadread_tcga_pan_can_atlas_2018	161	censored	0.894115	11.3752
TCGA-AZ-6606	coadread_tcga_pan_can_atlas_2018	160	deceased	0.888527	11.7369
TCGA-EI-7002	coadread_tcga_pan_can_atlas_2018	159	censored	0.888527	11.967
TCGA-D5-6931	coadread_tcga_pan_can_atlas_2018	158	censored	0.888527	11.9999
TCGA-AZ-6600	coadread_tcga_pan_can_atlas_2018	157	deceased	0.882867	12.0985
TCGA-CA-6716	coadread_tcga_pan_can_atlas_2018	156	censored	0.882867	12.1971
TCGA-CA-5255	coadread_tcga_pan_can_atlas_2018	155	censored	0.882867	12.3615
TCGA-CA-5796	coadread_tcga_pan_can_atlas_2018	154	censored	0.882867	12.3944
TCGA-D5-6539	coadread_tcga_pan_can_atlas_2018	153	censored	0.882867	12.493
TCGA-4T-AA8H	coadread_tcga_pan_can_atlas_2018	152	censored	0.882867	12.6574
TCGA-NH-A6GC	coadread_tcga_pan_can_atlas_2018	151	censored	0.882867	12.7889
TCGA-CM-6674	coadread_tcga_pan_can_atlas_2018	150	censored	0.882867	12.9533
TCGA-CM-6168	coadread_tcga_pan_can_atlas_2018	149	censored	0.882867	12.9862
TCGA-AG-3892	coadread_tcga_pan_can_atlas_2018	148	censored	0.882867	13.019
TCGA-G4-6323	coadread_tcga_pan_can_atlas_2018	147	censored	0.882867	13.7752
TCGA-AG-A008	coadread_tcga_pan_can_atlas_2018	146	censored	0.882867	13.9396
TCGA-DC-6155	coadread_tcga_pan_can_atlas_2018	145	censored	0.882867	13.9724
TCGA-A6-4105	coadread_tcga_pan_can_atlas_2018	144	censored	0.882867	14.5313
TCGA-F5-6702	coadread_tcga_pan_can_atlas_2018	143	censored	0.882867	14.8601
TCGA-AA-3844	coadread_tcga_pan_can_atlas_2018	142	censored	0.882867	14.9259
TCGA-CM-5863	coadread_tcga_pan_can_atlas_2018	141	censored	0.882867	15.0245
TCGA-D5-6535	coadread_tcga_pan_can_atlas_2018	140	censored	0.882867	15.1231
TCGA-D5-6541	coadread_tcga_pan_can_atlas_2018	139	censored	0.882867	15.5834
TCGA-NH-A6GB	coadread_tcga_pan_can_atlas_2018	138	censored	0.882867	15.6491
TCGA-EI-6881	coadread_tcga_pan_can_atlas_2018	137	censored	0.882867	16.4053
TCGA-AD-A5EK	coadread_tcga_pan_can_atlas_2018	136	censored	0.882867	16.4382
TCGA-NH-A8F8	coadread_tcga_pan_can_atlas_2018	135	deceased	0.876327	16.7998
TCGA-AF-5654	coadread_tcga_pan_can_atlas_2018	134	censored	0.876327	16.8327
TCGA-AG-4008	coadread_tcga_pan_can_atlas_2018	133	censored	0.876327	17.03
TCGA-D5-6538	coadread_tcga_pan_can_atlas_2018	132	censored	0.876327	17.1286
TCGA-AY-A54L	coadread_tcga_pan_can_atlas_2018	131	censored	0.876327	17.2601
TCGA-CK-4947	coadread_tcga_pan_can_atlas_2018	130	censored	0.876327	17.556
TCGA-EI-6512	coadread_tcga_pan_can_atlas_2018	129	censored	0.876327	17.6875
TCGA-D5-6531	coadread_tcga_pan_can_atlas_2018	128	censored	0.876327	17.7532
TCGA-AY-6386	coadread_tcga_pan_can_atlas_2018	127	censored	0.876327	17.819
TCGA-D5-6536	coadread_tcga_pan_can_atlas_2018	126	censored	0.876327	17.8519
TCGA-AY-A69D	coadread_tcga_pan_can_atlas_2018	125	censored	0.876327	17.8519
TCGA-AG-3885	coadread_tcga_pan_can_atlas_2018	124	censored	0.876327	17.9505
TCGA-AA-A03F	coadread_tcga_pan_can_atlas_2018	123	deceased	0.869203	18.0491
TCGA-D5-6532	coadread_tcga_pan_can_atlas_2018	122	censored	0.869203	18.2464
TCGA-EI-6510	coadread_tcga_pan_can_atlas_2018	121	censored	0.869203	18.2793
TCGA-AA-3715	coadread_tcga_pan_can_atlas_2018	120	deceased	0.861959	19.0354
TCGA-AG-3881	coadread_tcga_pan_can_atlas_2018	119	censored	0.861959	19.0354
TCGA-AA-3986	coadread_tcga_pan_can_atlas_2018	118	censored	0.861959	19.0683
TCGA-AA-3530	coadread_tcga_pan_can_atlas_2018	117	censored	0.861959	19.0683
TCGA-NH-A5IV	coadread_tcga_pan_can_atlas_2018	116	censored	0.861959	19.3313
TCGA-NH-A50V	coadread_tcga_pan_can_atlas_2018	115	censored	0.861959	19.3313
TCGA-AY-A71X	coadread_tcga_pan_can_atlas_2018	114	censored	0.861959	19.3313
TCGA-AH-6903	coadread_tcga_pan_can_atlas_2018	113	censored	0.861959	19.4628
TCGA-D5-5539	coadread_tcga_pan_can_atlas_2018	112	censored	0.861959	19.5943
TCGA-EI-6507	coadread_tcga_pan_can_atlas_2018	111	censored	0.861959	19.9559
TCGA-AG-3909	coadread_tcga_pan_can_atlas_2018	110	censored	0.861959	19.9888
TCGA-CM-4744	coadread_tcga_pan_can_atlas_2018	109	censored	0.861959	20.0217
TCGA-AF-6655	coadread_tcga_pan_can_atlas_2018	108	censored	0.861959	20.0217
TCGA-D5-6529	coadread_tcga_pan_can_atlas_2018	107	censored	0.861959	20.1861
TCGA-AD-6548	coadread_tcga_pan_can_atlas_2018	106	censored	0.861959	21.3696
TCGA-QL-A97D	coadread_tcga_pan_can_atlas_2018	105	censored	0.861959	21.8957
TCGA-CM-6166	coadread_tcga_pan_can_atlas_2018	104	censored	0.861959	21.9943
TCGA-A6-5664	coadread_tcga_pan_can_atlas_2018	103	censored	0.861959	22.0929
TCGA-AD-6901	coadread_tcga_pan_can_atlas_2018	102	deceased	0.853509	22.4217
TCGA-A6-6138	coadread_tcga_pan_can_atlas_2018	101	censored	0.853509	22.5203
TCGA-AG-A00Y	coadread_tcga_pan_can_atlas_2018	100	censored	0.853509	23.0134
TCGA-A6-5662	coadread_tcga_pan_can_atlas_2018	99	censored	0.853509	23.6052
TCGA-A6-6654	coadread_tcga_pan_can_atlas_2018	98	censored	0.853509	23.8682
TCGA-AA-3979	coadread_tcga_pan_can_atlas_2018	97	censored	0.853509	23.9997
TCGA-A6-6653	coadread_tcga_pan_can_atlas_2018	96	censored	0.853509	24.3943
TCGA-AF-6672	coadread_tcga_pan_can_atlas_2018	95	censored	0.853509	24.5915
TCGA-A6-A566	coadread_tcga_pan_can_atlas_2018	94	deceased	0.844429	24.9203
TCGA-CM-4747	coadread_tcga_pan_can_atlas_2018	93	censored	0.844429	25.0189
TCGA-AG-3901	coadread_tcga_pan_can_atlas_2018	92	censored	0.844429	25.0189
TCGA-AA-3977	coadread_tcga_pan_can_atlas_2018	91	censored	0.844429	25.0189
TCGA-DC-6683	coadread_tcga_pan_can_atlas_2018	90	censored	0.844429	25.0518
TCGA-AD-6895	coadread_tcga_pan_can_atlas_2018	89	censored	0.844429	25.0847
TCGA-DC-6681	coadread_tcga_pan_can_atlas_2018	88	censored	0.844429	25.9723
TCGA-AA-A01X	coadread_tcga_pan_can_atlas_2018	87	censored	0.844429	26.0052
TCGA-CM-4748	coadread_tcga_pan_can_atlas_2018	86	censored	0.844429	26.0381
TCGA-G4-6320	coadread_tcga_pan_can_atlas_2018	85	censored	0.844429	26.4326
TCGA-AD-6965	coadread_tcga_pan_can_atlas_2018	84	censored	0.844429	26.4655
TCGA-CM-4751	coadread_tcga_pan_can_atlas_2018	83	censored	0.844429	27.0244
TCGA-AA-3994	coadread_tcga_pan_can_atlas_2018	82	censored	0.844429	27.0244
TCGA-AH-6644	coadread_tcga_pan_can_atlas_2018	81	censored	0.844429	27.5504
TCGA-G4-6294	coadread_tcga_pan_can_atlas_2018	80	deceased	0.833874	28.2079
TCGA-CM-6164	coadread_tcga_pan_can_atlas_2018	79	censored	0.833874	29.0298
TCGA-AF-4110	coadread_tcga_pan_can_atlas_2018	78	censored	0.833874	29.9832
TCGA-CM-5349	coadread_tcga_pan_can_atlas_2018	77	censored	0.833874	30.0819
TCGA-A6-5659	coadread_tcga_pan_can_atlas_2018	76	censored	0.833874	30.4435
TCGA-AA-A01I	coadread_tcga_pan_can_atlas_2018	75	censored	0.833874	31.0024
TCGA-A6-5657	coadread_tcga_pan_can_atlas_2018	74	censored	0.833874	31.6271
TCGA-AG-3902	coadread_tcga_pan_can_atlas_2018	73	censored	0.833874	32.0216
TCGA-A6-4107	coadread_tcga_pan_can_atlas_2018	72	censored	0.833874	32.449
TCGA-A6-5666	coadread_tcga_pan_can_atlas_2018	71	censored	0.833874	32.712
TCGA-AY-5543	coadread_tcga_pan_can_atlas_2018	70	censored	0.833874	33.0079
TCGA-AA-3851	coadread_tcga_pan_can_atlas_2018	69	censored	0.833874	33.0736
TCGA-CI-6620	coadread_tcga_pan_can_atlas_2018	68	censored	0.833874	33.1722
TCGA-A6-3808	coadread_tcga_pan_can_atlas_2018	67	censored	0.833874	33.3366
TCGA-AG-3591	coadread_tcga_pan_can_atlas_2018	66	censored	0.833874	34.027
TCGA-AA-3975	coadread_tcga_pan_can_atlas_2018	65	censored	0.833874	34.0599
TCGA-F4-6805	coadread_tcga_pan_can_atlas_2018	64	censored	0.833874	34.4215
TCGA-AA-3502	coadread_tcga_pan_can_atlas_2018	63	censored	0.833874	35.0133
TCGA-AA-A01R	coadread_tcga_pan_can_atlas_2018	62	censored	0.833874	35.0133
TCGA-F4-6856	coadread_tcga_pan_can_atlas_2018	61	censored	0.833874	35.3092
TCGA-F4-6463	coadread_tcga_pan_can_atlas_2018	60	censored	0.833874	35.7366
TCGA-AA-3854	coadread_tcga_pan_can_atlas_2018	59	censored	0.833874	36.0325
TCGA-AG-A015	coadread_tcga_pan_can_atlas_2018	58	censored	0.833874	36.0325
TCGA-F5-6812	coadread_tcga_pan_can_atlas_2018	57	censored	0.833874	36.4928
TCGA-AA-3841	coadread_tcga_pan_can_atlas_2018	56	censored	0.833874	36.953
TCGA-AG-3887	coadread_tcga_pan_can_atlas_2018	55	censored	0.833874	36.953
TCGA-AA-3842	coadread_tcga_pan_can_atlas_2018	54	censored	0.833874	37.0188
TCGA-AG-3731	coadread_tcga_pan_can_atlas_2018	53	censored	0.833874	37.0188
TCGA-AA-A01Z	coadread_tcga_pan_can_atlas_2018	52	censored	0.833874	37.0188
TCGA-CM-4746	coadread_tcga_pan_can_atlas_2018	51	censored	0.833874	37.0188
TCGA-A6-2684	coadread_tcga_pan_can_atlas_2018	50	censored	0.833874	37.0516
TCGA-A6-2685	coadread_tcga_pan_can_atlas_2018	49	censored	0.833874	37.2489
TCGA-AG-A032	coadread_tcga_pan_can_atlas_2018	48	censored	0.833874	38.0379
TCGA-F5-6861	coadread_tcga_pan_can_atlas_2018	47	censored	0.833874	38.1366
TCGA-AH-6544	coadread_tcga_pan_can_atlas_2018	46	censored	0.833874	38.564
TCGA-AA-3837	coadread_tcga_pan_can_atlas_2018	45	censored	0.833874	38.9914
TCGA-5M-AATE	coadread_tcga_pan_can_atlas_2018	44	censored	0.833874	39.4516
TCGA-AA-A02Y	coadread_tcga_pan_can_atlas_2018	43	censored	0.833874	39.9776
TCGA-AA-A03J	coadread_tcga_pan_can_atlas_2018	42	censored	0.833874	40.9639
TCGA-AA-A02W	coadread_tcga_pan_can_atlas_2018	41	censored	0.833874	40.9968
TCGA-AG-A02X	coadread_tcga_pan_can_atlas_2018	40	censored	0.833874	40.9968
TCGA-F4-6806	coadread_tcga_pan_can_atlas_2018	39	censored	0.833874	41.4242
TCGA-F5-6571	coadread_tcga_pan_can_atlas_2018	38	censored	0.833874	42.3447
TCGA-QG-A5YV	coadread_tcga_pan_can_atlas_2018	37	censored	0.833874	42.7721
TCGA-F4-6807	coadread_tcga_pan_can_atlas_2018	36	censored	0.833874	43.0351
TCGA-A6-2674	coadread_tcga_pan_can_atlas_2018	35	censored	0.833874	43.7584
TCGA-DC-6160	coadread_tcga_pan_can_atlas_2018	34	censored	0.833874	44.0214
TCGA-CI-6622	coadread_tcga_pan_can_atlas_2018	33	censored	0.833874	44.7776
TCGA-D5-5537	coadread_tcga_pan_can_atlas_2018	32	deceased	0.807815	45.4022
TCGA-A6-2681	coadread_tcga_pan_can_atlas_2018	31	censored	0.807815	45.5995
TCGA-AA-3675	coadread_tcga_pan_can_atlas_2018	30	censored	0.807815	47.0461
TCGA-F4-6855	coadread_tcga_pan_can_atlas_2018	29	censored	0.807815	47.4077
TCGA-F4-6703	coadread_tcga_pan_can_atlas_2018	28	censored	0.807815	47.868
TCGA-AA-3673	coadread_tcga_pan_can_atlas_2018	27	censored	0.807815	50.0378
TCGA-AA-3864	coadread_tcga_pan_can_atlas_2018	26	censored	0.807815	52.9967
TCGA-G4-6304	coadread_tcga_pan_can_atlas_2018	25	censored	0.807815	53.6213
TCGA-D5-5538	coadread_tcga_pan_can_atlas_2018	24	deceased	0.774156	54.6076
TCGA-D5-5540	coadread_tcga_pan_can_atlas_2018	23	censored	0.774156	56.0871
TCGA-AA-3506	coadread_tcga_pan_can_atlas_2018	22	censored	0.774156	58.0268
TCGA-AZ-4315	coadread_tcga_pan_can_atlas_2018	21	censored	0.774156	58.3884
TCGA-SS-A7HO	coadread_tcga_pan_can_atlas_2018	20	censored	0.774156	60.1308
TCGA-AA-3655	coadread_tcga_pan_can_atlas_2018	19	censored	0.774156	61.0185
TCGA-A6-A567	coadread_tcga_pan_can_atlas_2018	18	deceased	0.731147	61.8404
TCGA-AG-A02N	coadread_tcga_pan_can_atlas_2018	17	censored	0.731147	61.9719
TCGA-G4-6627	coadread_tcga_pan_can_atlas_2018	16	censored	0.731147	74.7937
TCGA-AA-3660	coadread_tcga_pan_can_atlas_2018	15	censored	0.731147	78.0813
TCGA-CL-5917	coadread_tcga_pan_can_atlas_2018	14	censored	0.731147	78.1142
TCGA-G4-6297	coadread_tcga_pan_can_atlas_2018	13	censored	0.731147	82.3881
TCGA-CK-4950	coadread_tcga_pan_can_atlas_2018	12	censored	0.731147	85.4456
TCGA-AZ-5407	coadread_tcga_pan_can_atlas_2018	11	censored	0.731147	88.2073
TCGA-DM-A28M	coadread_tcga_pan_can_atlas_2018	10	censored	0.731147	95.177
TCGA-DM-A28K	coadread_tcga_pan_can_atlas_2018	9	censored	0.731147	98.2345
TCGA-DM-A0X9	coadread_tcga_pan_can_atlas_2018	8	censored	0.731147	119.703
TCGA-DM-A28E	coadread_tcga_pan_can_atlas_2018	7	censored	0.731147	119.933
TCGA-CK-6751	coadread_tcga_pan_can_atlas_2018	6	censored	0.731147	124.273
TCGA-DM-A1D0	coadread_tcga_pan_can_atlas_2018	5	censored	0.731147	130.651
TCGA-DM-A1HA	coadread_tcga_pan_can_atlas_2018	4	censored	0.731147	131.505
TCGA-DM-A282	coadread_tcga_pan_can_atlas_2018	3	censored	0.731147	139.166
TCGA-DM-A1D9	coadread_tcga_pan_can_atlas_2018	2	censored	0.731147	140.382
TCGA-CK-4948	coadread_tcga_pan_can_atlas_2018	1	censored	0.731147	148.009

## Sheet: FIGURE1I
KRAS WT	KRAS MUT
1.39945	0.727877
0.509949	0.754032
0.54745	0.535555
0.326652	0.383608
0.399335	0.518938
1.17402	1.55208
0.52697	0.92524
1.30958	0.890408
0.82546	0.568616
0.455544	1.15419
0.669934	1.6358
0.439038	0.74192
0.489954	1.19875
0.400975	1.99099
0.678252	3.79839
0.495183	1.04642
0.560617	1.64132
0.98863	0.416732
0.463413	0.582363
0.926379	2.12664
0.45133	1.49988
0.505688	0.646439
0.514299	0.881743
0.489235	1.20508
1.03055	1.57507
0.944334	0.55562
0.488412	0.434882
0.515208	1.36737
0.479851	0.41186
0.549324	0.448584
0.762987	0.939151
0.837863	0.424385
0.443607	1.09997
0.512075	1.07997
0.888928	0.465922
0.657549	1.03034
0.542209	0.868766
0.563353	0.67229
0.999639	1.0192
0.5757	0.478299
3.07326	0.762306
0.447526	0.835843
0.392647	0.642933
0.459117
0.518938
0.513188
0.6054
0.49682
0.630871
0.540325
0.80364
0.555718
0.438399
0.455965
0.768671
2.10225
0.500394
0.498659
0.484808
0.86259
0.506602
0.851679

## Sheet: FIGURE2B
ART1
HT-29	pHBLV	KRAS WT	G12D	G13D
1.09187	1.33848	1.66669	2.14629	1.89627
0.82947	1.58237	1.476	2.28421	1.9482
0.772819	0.980384	1.353	2.14736	1.9946
CHOP
HT-29	HT-29 HBLV	HT-29 WT	HT-29 G12D	HT-29 G13D
0.157199	0.204958	0.260153	1.39486	1.35123
0.2947	0.58237	0.476	1.28421	1.482
0.2819	0.480384	0.353	1.14736	1.46
HSC70
HT-29	pHBLV	KRAS WT	G12D	G13D
0.981568	1.15508	1.336	1.6994	1.80097
0.82947	0.98237	1.0476	1.80284	2.02348
0.772819	1.12384	1.14353	1.64736	1.92746
GRP78
HT-29	pHBLV	KRAS WT	G12D	G13D
0.830093	0.688584	0.803527	1.29541	1.27183
0.82947	0.58237	0.90476	1.28421	1.3482
0.772819	0.80384	0.6353	1.4736	1.2746

## Sheet: FIGURE2D
	DMSO			MIBG
pHBLV	0.239575	0.28657	0.3123	0.463936	0.333235	0.296746
KRAS WT	0.593098	0.4432	0.3235	0.672406	0.524	0.323
G12D	1.245	0.9356	0.99757	0.746	0.634	0.4856
G13D	0.967744	1.2464	1.134	0.722221	0.645	0.63674

## Sheet: FIGURE3B
EDU
	DMSO			MIBG
pHBLV	0.239575	0.28657	0.3123	0.463936	0.333235	0.296746
KRAS WT	0.593098	0.4432	0.3235	0.672406	0.524	0.323
G12D	1.245	0.9356	0.99757	0.746	0.634	0.4856
G13D	0.967744	1.2464	1.134	0.722221	0.645	0.63674

## Sheet: FIGURE3C
	HBLV			KRAS WT			G12D			G13D
0	1	1	1	1	1	1	1	1	1	1	1	1
50	1.11398	1.10042	1.21578	1.16974	1.13678	1.1037	1.07506	1.1139	1.1374	0.819608	0.844	0.855453
100	0.91828	0.989372	0.951276	0.916974	0.815157	0.892593	0.692191	0.623488	0.68374	0.644967	0.672	0.658344
150	0.664516	0.617155	0.656613	0.649447	0.698706	0.681481	0.463988	0.465043	0.534959	0.466667	0.438667	0.479632
200	0.369893	0.393305	0.410673	0.321033	0.31793	0.3	0.31539	0.341712	0.318699	0.2	0.256	0.228647
250	0.236559	0.228034	0.273782	0.193727	0.162662	0.225926	0.313874	0.306363	0.336585	0.155556	0.172	0.164258
300	0.1876	0.1546	0.1766	0.0922509	0.0961183	0.0814815	0.250948	0.248232	0.238211	0.0732026	0.068	0.0722733

## Sheet: FIGURE3D
COLONY
	DMSO			MIBG
pHBLV	246	180	280	189	160	199
KRAS WT	358	420	398	287	299	278
G12D	480	520	425	35	33	10
G13D	499	450	467	40	12	44

[truncated: 22 more sheets: FIGURE3F, FIGURE3G, FIGURE4C, FIGURE4D, FIGURE5C, FIGURE5D, FIGURE5F, FIGURE5G, SUP FIG2, SUP FIG3, FIGURE5H, FIGURE6A, FIGURE6B, FIGURE6C, FIGURE6D, FIGURE6E, FIGURE6F, FIGURE6G&H, SUP FIG4, SUP FIG 5 …]
